# Supplementary material for: From Plants to Ants: Fungal Modification of Leaf Lipids for Nutrition and Communication in the Leaf-Cutter Ant Fungal Garden Ecosystem
Source: mSystems. 2021 Mar 23;6(2):e01307-20. doi: 10.1128/mSystems.01307-20 (PMC8547007; doi:10.1128/mSystems.01307-20)
Supplement: DATA SET S2 [file msystems.01307-20-sd002.xlsx]

## Sheet: (a)Top vs Bottom intensity data
Ionization mode	row m/z	row retention time	NAME (_CoE, co-eluting lipid species; _A and _B, isomeric lipid species)	LCA-Ariadna-B-lipid	LCA-Ariadna-M-lipid	LCA-Ariadna-T-lipid	LCA-Dora-B-lipid	LCA-Dora-M-lipid	LCA-Dora-T-lipid	LCA-Emma-B-lipid	LCA-Emma-M-lipid	LCA-Emma-T-lipid	LCA-Olivia-B-lipid	LCA-Olivia-M-lipid	LCA-Olivia-T-lipid	LCA-Regina-B-lipid	LCA-Regina-M-lipid	LCA-Regina-T-lipid	LCA-Zoe-B-lipid	LCA-Zoe-M-lipid	LCA-Zoe-T-lipid
Negative	508.471	54.36	Cer(d14:1_18:0)	9.75662	9.70328	9.93441	14.1996	15.503	12.4918	8.7872	NaN	10.6147	9.65972	10.6066	9.96473	NaN	11.1783	9.83578	10.0796	9.83519	9.6749
Negative	536.501	58.146	Cer(d14:1_20:0)	NaN	NaN	NaN	14.9791	16.8268	13.9861	NaN	NaN	NaN	NaN	12.7776	NaN	NaN	13.6999	NaN	NaN	NaN	NaN
Negative	564.535	61.9165	Cer(d14:1_22:0)	NaN	NaN	NaN	14.939	16.5575	14.3389	NaN	NaN	12.1276	NaN	14.9578	12.7438	NaN	14.4227	12.3011	12.1728	NaN	NaN
Negative	538.516	58.7315	Cer(d18:0_16:0)	13.2269	13.3088	13.7313	13.7587	13.6443	14.3478	13.6549	12.8472	17.3741	12.8621	14.2967	15.0377	13.2104	13.5002	14.2252	13.6804	14.829	16.6977
Negative	550.517	59.2166	Cer(d18:1_17:0)	12.6898	12.4627	15.2671	12.9611	12.8173	11.2049	12.8371	11.6935	12.2888	14.7773	12.5513	12.1922	12.6387	12.9735	12.1306	12.2589	11.6512	14.2658
Negative	1447.95	64.1018	CL(18:2_18:2_18:2_18:2)	15.2167	15.5973	15.3259	15.2397	15.7708	16.0218	15.7245	15.1104	16.2835	14.9019	15.5665	16.7035	15.3938	15.2526	16.228	14.9854	15.6573	16.1605
Negative	1443.92	62.2885	CL(18:3_18:3_18:3_18:1)	NaN	NaN	12.9497	12.2478	11.6778	13.3511	12.4139	NaN	14.6072	NaN	12.4463	13.6196	NaN	12.1447	13.6956	NaN	12.7788	14.9985
Negative	698.551	54.4534	HexCer(d18:1_16:0)	13.5419	12.4767	16.7413	14.446	13.438	11.7965	13.129	13.1252	12.8565	15.5983	13.0641	12.7943	13.1561	13.6494	12.6959	12.5744	11.7755	15.445
Negative	669.445	48.6892	PA(16:0_18:3)	NaN	13.6345	12.8381	11.5439	12.1678	11.618	11.9916	12.0823	14.3778	NaN	12.1206	13.4204	13.4319	NaN	12.77	12.1432	12.2113	12.7433
Negative	578.379	34.0449	PE(12:0_12:0)	12.2705	11.099	14.9215	12.3527	10.9307	10.3852	12.2138	10.607	11.7645	14.616	12.4234	11.0282	11.1564	12.9083	11.4193	11.1461	10.2274	14.3642
Negative	424.244	14.7805	PE(14:0_0:0)	10.8699	9.97157	14.8984	10.7217	9.53221	9.17384	11.5705	9.4982	10.3243	14.2412	11.6185	9.74486	9.78305	12.2783	9.87724	9.8859	9.37116	14.0153
Negative	686.471	52.04	PE(14:0_18:2)	13.2194	12.9025	12.7088	13.7813	13.0994	12.4464	11.9183	12.0737	12.3888	12.4342	12.2183	12.696	12.0379	11.8543	11.565	14.4858	12.9595	12.5305
Negative	702.503	56.8503	PE(15:0_18:1)_CoE	15.8083	15.7558	15.7558	17.1092	16.9982	15.8651	17.2109	17.1633	16.4885	15.8976	15.7558	15.9229	15.7558	15.6776	15.7558	17.4998	16.3519	15.9165
Negative	700.488	54.151	PE(15:0_18:2)	18.881	18.8925	18.5205	20.2329	19.4981	19.0459	18.8679	18.1673	18.8181	18.9085	18.7684	19.6269	18.2854	17.9914	18.5861	19.8038	18.8835	19.2375
Negative	698.471	51.4201	PE(15:0_18:3)	13.564	13.8197	13.7151	13.3985	13.6372	13.9544	13.6794	13.1805	15.0535	13.4568	13.9368	15.0029	12.4889	12.7781	14.1844	14.0975	14.4149	15.2343
Negative	452.275	20.1892	PE(16:0_0:0)	13.8809	13.5981	13.3368	14.4388	14.2944	14.1458	13.5113	13.7174	15.5322	13.7665	13.802	15.3983	13.3221	13.7408	14.3513	13.8439	13.4282	15.033
Negative	688.488	55.1081	PE(16:0_16:1)	13.6608	13.5616	13.3669	14.3247	13.7487	13.411	13.7972	13.5895	13.9967	12.8731	13.5095	14.1618	13.1216	12.8342	13.4641	14.8444	13.8192	14.1918
Negative	702.503	56.8503	PE(16:0_17:1)_CoE	15.8083	15.7558	15.7558	17.1092	16.9982	15.8651	17.2109	17.1633	16.4885	15.8976	15.7558	15.9229	15.7558	15.6776	15.7558	17.4998	16.3519	15.9165
Negative	716.518	58.2788	PE(16:0_18:1)	18.1772	17.5136	18.1354	18.6667	18.7847	18.4398	19.5015	19.7339	19.2694	17.9288	18.4681	18.2564	18.3551	18.3093	18.7774	19.5017	18.8122	18.5524
Negative	714.504	55.9245	PE(16:0_18:2)	25.4243	24.9231	24.4467	24.62	24.5044	24.067	24.4604	23.9478	24.8914	24.7033	24.6999	24.3868	24.9558	24.5913	24.6007	24.9325	24.3418	24.3906
Negative	712.487	53.5175	PE(16:0_18:3)	19.7311	19.8992	19.5252	18.9173	19.2504	19.7838	19.3268	19.1236	20.7672	19.138	19.7305	19.9871	18.9026	19.1697	20.0761	19.5694	19.8228	20.5198
Negative	730.525	57.6138	PE(16:0_19:1)_CoE	15.5291	15.889	15.5794	17.3586	16.6571	15.7777	16.2168	15.8261	14.7886	16.6254	15.9501	15.2061	16.4664	16.2842	15.4737	15.9553	15.7633	15.2461
Negative	712.487	52.7488	PE(16:1_18:2)	22.0161	21.146	20.3232	20.9774	20.155	19.3866	20.4442	19.9198	19.8398	20.6798	20.7296	20.0498	21.6186	20.6909	19.7797	20.6163	19.8086	19.5971
Negative	710.472	49.44	PE(16:1_18:3)	16.1249	16.0434	16.1336	15.1688	14.7686	14.9641	15.7091	15.5982	15.7317	15.7558	16.2156	15.9773	15.4814	15.8013	15.5693	15.7598	15.6651	15.7558
Negative	730.525	57.6138	PE(17:0_18:1)_CoE	15.5291	15.889	15.5794	17.3586	16.6571	15.7777	16.2168	15.8261	14.7886	16.6254	15.9501	15.2061	16.4664	16.2842	15.4737	15.9553	15.7633	15.2461
Negative	728.518	57.6146	PE(17:0_18:2)	19.0294	19.2251	19.0783	20.9448	20.2515	19.452	19.7288	19.4638	18.2223	20.0515	19.4037	18.8249	20.0584	19.7436	18.9648	19.5336	19.42	18.7158
Negative	726.505	55.4841	PE(17:0_18:3)	15.5832	15.7347	15.3726	15.7558	15.7607	15.7558	16.1626	15.9464	16.2719	15.7142	15.8228	15.6504	16.0952	15.9032	15.9806	15.7558	16.0267	16.0434
Negative	464.275	18.6005	PE(17:1_0:0)	18.9446	18.4747	17.3553	21.4995	20.4402	19.4545	19.7929	19.5173	20.0522	18.0748	18.02	18.0624	18.4486	17.9496	17.9909	18.3487	17.8621	18.2766
Negative	726.505	54.6249	PE(17:1_18:2)	16.2181	15.9552	15.6322	17.3026	16.6972	15.6198	17.1489	16.6992	15.5407	16.4095	15.9785	15.5571	16.4215	16.2306	15.6375	16.8091	15.9676	15.6261
Negative	724.488	51.7574	PE(17:2_18:2)	16.6366	16.1436	16.1614	17.5251	16.9941	15.9635	16.727	16.6156	16.4005	16.5024	16.1807	16.6306	16.7801	16.4627	16.3558	16.5875	15.9951	15.6782
Negative	480.306	25.2963	PE(18:0_0:0)	12.5628	11.8273	15.2683	13.0221	12.7291	11.6796	12.948	11.7888	12.7336	15.4066	13.8667	11.7971	12.2783	14.6578	11.4157	12.3541	12.1591	14.9571
Negative	742.535	59.1714	PE(18:0_18:2)	17.7936	17.6911	17.8735	18.7963	18.7397	18.3465	18.1404	17.6844	18.2262	18.3973	18.4085	18.1482	18.3504	18.2756	18.0956	17.8513	18.0925	17.9264
Negative	478.291	20.3714	PE(18:1_0:0)	14.5144	13.402	13.8421	15.4091	16.0849	15.0199	14.9909	16.7396	17.7062	13.1403	17.1989	15.7782	14.3777	16.9878	16.7801	14.6114	14.9137	16.2051
Negative	740.519	56.4077	PE(18:1_18:2)	18.7594	18.1216	17.9973	18.6648	18.4632	18.3137	19.1489	18.6985	18.8747	17.8771	18.2405	18.6001	17.9256	18.1786	18.5619	18.892	18.4066	18.7001
Negative	476.275	16.9052	PE(18:2_0:0)	19.6462	19.5248	19.3323	20.2081	20.0903	19.7064	19.1514	20.4548	21.2267	19.0136	20.6497	20.8822	19.5594	20.2087	20.8497	19.6467	19.6631	20.4415
Negative	738.503	53.711	PE(18:2_18:2)	22.3535	22.1885	21.9331	22.6112	22.3697	21.7039	22.3008	21.743	22.0176	22.1288	21.9287	22.1503	22.3929	22.156	22.1738	22.0459	21.7192	21.9168
Negative	736.488	50.8429	PE(18:2_18:3)	18.8091	18.8948	18.9092	18.196	18.4437	18.8695	19.0651	18.7092	19.4896	18.8282	18.9235	19.2434	18.7656	19.0542	19.4551	18.5416	18.8389	19.457
Negative	754.534	58.0674	PE(18:2_19:1)	14.8614	14.967	14.8082	15.7529	15.7558	13.9629	15.592	15.6852	15.199	15.1269	14.631	14.3776	15.331	15.7558	16.1676	15.3198	15.2852	14.8089
Negative	474.259	13.8921	PE(18:3_0:0)	14.6812	14.9158	15.5847	14.2323	14.8911	15.6628	14.7433	16.038	18.6033	14.0545	16.8257	17.4351	14.421	16.047	17.5409	14.5391	15.94	17.9611
Negative	734.473	47.1398	PE(18:3_18:3)	13.8653	13.9151	14.6115	12.0904	13.4294	15.1394	14.1158	13.8664	17.3488	13.3765	14.487	15.6326	13.7261	14.3563	16.148	13.5994	15.3924	17.0875
Negative	728.555	61.5641	PE(O-18:0_18:2)	14.6574	14.3441	14.7418	15.6931	16.7134	15.5025	13.4034	13.3317	15.2155	14.2505	17.3409	15.9189	13.3394	20.014	14.4557	13.7665	14.0384	15.0914
Negative	693.467	45.2085	PG(14:0_16:0)	12.9722	12.8126	11.7895	10.5211	10.859	11.1115	11.9298	13.2235	12.0211	11.5646	12.2179	11.5433	11.636	11.0365	12.1634	12.6641	12.0807	12.3021
Negative	707.483	48.0557	PG(15:0_16:0)	12.0886	11.953	11.3493	10.7296	10.3878	10.9878	11.0491	11.763	11.427	10.5463	11.5997	10.8184	10.7056	10.491	11.5922	11.1872	11.4822	11.6646
Negative	729.466	40.11	PG(15:0_18:3)	12.1103	11.1155	11.2065	12.305	11.9838	11.2254	10.5228	11.4839	11.6953	11.5573	10.9272	11.3255	11.2955	11.18	11.128	11.1574	11.1798	11.6394
Negative	483.269	13.5085	PG(16:0_0:0)_A	11.286	11.138	11.4691	10.4809	10.5852	11.1565	10.7136	11.6754	12.0199	10.7984	11.2532	12.1589	10.4674	11.1439	11.7509	11.176	10.9058	11.802
Negative	483.269	15.3713	PG(16:0_0:0)_B	12.5785	12.001	12.477	11.3999	11.7041	12.2333	11.2767	12.7726	12.9752	11.8907	12.3815	13.1086	10.9813	11.8013	12.7554	12.0668	12.1793	13.1755
Negative	721.498	50.3474	PG(16:0_16:0)_B	20.2996	20.2564	19.7789	18.4556	18.7136	19.2186	19.6448	20.0343	19.4789	19.4991	19.9022	19.472	19.204	19.1167	19.6745	20.0514	19.4849	19.7367
Negative	719.481	48.8471	PG(16:0_16:1)_B	15.851	16.093	16.7367	12.8971	16.1225	17.0384	15.5323	15.8597	19.8486	14.5064	15.9598	18.8605	14.7856	15.9951	18.0254	16.1328	17.3642	19.6843
Negative	735.512	52.1997	PG(16:0_17:0)	14.7477	15.0713	14.2251	13.518	13.6125	14.0386	14.1391	15.1588	14.643	14.1118	14.788	14.6649	14.0743	13.8446	14.6288	14.8216	14.2683	14.6151
Negative	733.496	48.7149	PG(16:0_17:1)	12.1868	12.6219	13.824	12.3655	11.4388	13.8135	11.9869	12.103	15.5156	11.4742	13.273	15.2048	12.3548	12.0492	14.4207	12.8624	14.2857	15.6132
Negative	749.527	53.8122	PG(16:0_18:0)	16.8913	16.9622	16.4947	15.8295	15.7115	16.2682	16.2346	16.7248	16.5848	16.5211	16.7694	16.3555	15.9644	16.0438	16.4363	16.6394	16.1899	16.7127
Negative	747.513	50.9111	PG(16:0_18:1)	17.5975	17.8948	18.3064	15.6407	17.0397	18.9597	17.17	17.7053	20.5056	15.8393	18.3099	20.389	17.1732	17.7747	19.9403	18.1198	19.1331	20.6729
Negative	745.498	47.6962	PG(16:0_18:2)	15.5888	15.858	17.0131	14.5203	15.7362	16.6804	14.7147	15.3425	16.6411	14.8709	15.1076	15.9691	15.096	15.2999	16.3925	16.1076	17.1583	18.4202
Negative	743.48	43.6172	PG(16:0_18:3)	15.0228	15.11	16.0348	12.7553	14.8702	15.5793	13.9803	14.4515	15.1427	14.1213	14.0176	13.454	14.05	13.9435	14.4349	15.1527	16.1583	17.0346
Negative	761.527	52.6988	PG(16:0_19:1)_CoE	13.4922	11.2258	12.6308	9.85657	10.7255	11.8748	10.1783	11.0406	14.0158	NaN	12.5704	13.4986	10.9161	12.0915	13.3264	13.141	12.3427	14.0652
Negative	731.482	47.2884	PG(16:1_17:1)	9.7281	9.75946	10.716	9.70453	10.0543	11.6983	10.5342	10.213	14.3298	9.05924	11.0015	13.6403	10.2914	10.5158	13.2325	9.63325	11.6812	14.0337
Negative	745.497	49.6844	PG(16:1_18:1)	14.4958	14.8329	17.4278	12.7361	15.508	18.7613	17.3376	17.681	21.7026	13.435	18.2117	20.7468	16.0851	18.2034	20.5685	15.6899	18.9629	21.4581
Negative	743.481	45.7709	PG(16:1_18:2)	14.3276	15.0474	17.0198	10.7152	16.237	17.0541	13.7553	14.509	18.4683	13.0342	14.0087	15.9493	14.0499	14.7856	16.8123	15.0701	16.1832	18.4107
Negative	741.466	40.6961	PG(16:1_18:3)_B	14.0941	14.7653	16.1266	10.8327	15.422	15.7714	12.9556	13.2815	17.1602	12.8232	13.0707	13.6897	13.8282	13.5289	15.3232	14.3573	15.0622	17.1446
Negative	761.527	52.6988	PG(17:0_18:1)_CoE	13.4922	11.2258	12.6308	9.85657	10.7255	11.8748	10.1783	11.0406	14.0158	NaN	12.5704	13.4986	10.9161	12.0915	13.3264	13.141	12.3427	14.0652
Negative	759.509	49.6093	PG(17:0_18:2)	13.3067	13.3734	12.7618	13.7813	13.118	12.4211	13.1591	12.3574	11.9871	13.1832	13.2223	11.8814	13.5036	12.9912	12.4233	12.9961	12.6715	12.1351
Negative	507.269	12.11	PG(18:2_0:0)_A	NaN	NaN	8.08068	NaN	8.3242	7.62944	NaN	8.21429	10.1694	NaN	NaN	9.03689	NaN	7.78386	8.34568	8.13966	NaN	9.02924
Negative	507.266	14.2188	PG(18:2_0:0)_B	NaN	8.37959	8.13308	6.84646	9.4065	8.58149	8.28322	8.25891	10.582	NaN	8.58086	9.21249	NaN	8.70716	9.57299	NaN	8.35445	10.5376
Negative	767.481	39.0189	PG(18:2_18:3)	9.57532	8.91987	9.48918	NaN	9.49083	9.80709	8.83907	8.66385	12.2157	NaN	9.81813	10.1327	9.82279	9.85027	11.1886	9.40763	10.6704	11.3257
Negative	819.497	42.8114	PI(15:0_18:2)	13.9164	14.0629	13.7927	15.0327	14.0217	14.1267	14.0107	14.1567	14.4673	14.2614	14.2618	14.9919	13.3822	13.3693	14.1456	14.3026	13.6693	13.7308
Negative	809.513	49.2865	PI(16:0_16:0)	13.0177	13.409	13.1645	13.3856	13.0869	13.6026	13.0083	13.1251	14.4467	12.8287	13.7378	14.2113	12.1929	12.9097	13.5024	13.1282	13.2799	13.8929
Negative	835.519	46.3792	PI(16:0_18:1)	16.7331	16.4047	16.2232	16.511	16.1629	15.9772	15.7806	15.8568	15.88	16.4826	16.4497	15.7558	16.2127	16.29	16.221	15.9282	15.7558	15.7694
Negative	833.514	46.3965	PI(16:0_18:2)	20.0288	19.7202	19.5536	19.8526	19.6302	19.2778	19.2125	19.4152	19.1194	19.7647	19.7123	19.3479	19.6118	19.5168	19.6395	19.4733	18.9968	18.909
Negative	831.494	41.3255	PI(16:0_18:3)_A	15.2334	14.8257	15.711	14.0462	15.017	15.703	14.3907	14.7169	16.78	14.6854	15.0202	15.1774	14.7149	14.6621	15.8582	15.1408	15.7889	17.1461
Negative	831.498	41.8249	PI(16:0_18:3)_B	15.2453	15.4804	15.7664	14.5541	15.2794	16.1315	14.6113	14.9879	17.287	14.8245	15.3002	15.6362	14.9516	15.0187	16.4652	15.2708	16.1559	17.357
Negative	847.529	49.0177	PI(17:0_18:2)	15.0131	14.871	14.7425	16.3098	15.1168	14.6362	15.25	14.8935	14.2763	15.4735	15.0411	14.7597	15.3694	15.3087	14.5307	14.8609	14.8064	14.2184
Negative	861.543	51.2192	PI(18:0_18:2)	13.5579	13.4363	13.4119	14.324	13.9299	13.5706	13.3779	12.6748	13.7635	13.6429	14.2661	13.7624	13.7852	13.8317	13.9143	13.3826	13.255	13.3271
Negative	857.512	42.3157	PI(18:1_18:3)	15.7558	15.979	15.473	16.5056	16.4026	15.9116	15.7558	15.7558	15.7558	16.4873	16.0687	15.9834	16.5076	16.2681	16.1422	15.6193	15.249	15.3084
Negative	855.497	37.4854	PI(18:2_18:3)	12.8244	13.4457	13.4172	13.0079	13.1479	13.4845	12.7448	12.9042	14.1335	13.314	13.6754	14.0204	13.3602	13.6227	14.197	12.8287	13.2026	13.8741
Negative	853.481	33.2911	PI(18:3_18:3)	NaN	9.3912	10.4067	NaN	9.62255	10.3192	9.10704	NaN	11.9675	NaN	10.7633	10.1194	9.93103	9.78916	11.3973	9.20587	10.407	12.194
Negative	758.494	47.3203	PS(16:0_18:2)_A	19.4066	19.563	18.9401	19.6177	19.4564	18.719	18.962	18.85	17.3918	19.6996	19.267	18.1079	19.6081	19.0757	18.8369	19.0096	18.757	17.4899
Negative	758.494	48.6275	PS(16:0_18:2)_B	19.1233	18.848	18.5693	18.9995	18.8755	17.9987	18.4118	17.9773	17.5644	19.0856	18.8519	17.6444	19.3207	18.4591	18.3492	18.5023	18.2	17.1999
Negative	782.491	44.0153	PS(18:2_18:2)	13.2026	13.6666	12.8819	14.1873	14.2519	13.0974	13.2656	13.2851	12.6456	13.941	13.8168	12.8205	14.2281	13.591	13.2478	12.7311	12.7935	12.2757
Positive	586.54	62.8735	DG(16:0_0:0_16:0)	17.3399	17.5396	17.9234	16.9337	17.1408	17.6423	17.148	18.0209	18.1512	17.4261	19.7108	17.8894	17.2002	17.4118	18.1635	17.5755	17.613	17.941
Positive	614.571	65.0163	DG(16:0_18:0_0:0)	19.0654	18.9992	18.9991	18.7995	18.8594	18.5192	18.5156	18.9528	19.0871	19.3094	21.6345	18.5197	18.92	18.7701	19.0435	19.0953	18.6119	18.9851
Positive	612.555	63.1383	DG(16:0_18:1_0:0)	16.6426	16.8089	18.4878	15.4571	17.4802	18.2029	16.3739	17.5941	19.2428	16.3223	17.0448	18.7065	16.4396	16.9697	18.4588	17.0341	17.9693	18.9393
Positive	608.524	59.1914	DG(16:0_18:3_0:0)	16.0482	16.6816	18.2441	14.6098	17.2122	17.3633	15.9948	16.9295	19.0409	16.0683	15.4325	16.9613	16.2734	16.4426	18.0994	16.8098	17.7558	19.1699
Positive	608.524	59.1914	DG(16:1_18:2_0:0)	16.0482	16.6816	18.2441	14.6098	17.2122	17.3633	15.9948	16.9295	19.0409	16.0683	15.4325	16.9613	16.2734	16.4426	18.0994	16.8098	17.7558	19.1699
Positive	606.508	58.0469	DG(16:1_18:3_0:0)	13.9357	13.8519	16.5639	13.5424	15.142	15.1197	13.5943	13.6535	16.0134	13.8932	16.4422	14.0279	13.9244	14.253	15.6192	14.2398	14.4543	15.5625
Positive	642.603	66.7286	DG(18:0_0:0_18:0)	19.7997	19.7379	19.8829	19.6474	19.7015	19.2826	19.4657	19.8425	19.7513	20.0758	21.7915	19.3371	19.7782	19.6565	19.8144	19.7879	19.2463	19.4481
Positive	638.571	63.5745	DG(18:1_0:0_18:1)	16.0579	15.0133	16.8644	14.4259	17.139	15.4798	14.745	15.0848	16.2854	15.4044	16.3379	15.4553	15.5456	15.6951	15.9926	15.5566	15.3632	16.0016
Positive	636.556	61.5428	DG(18:1_18:2_0:0)	15.9131	14.9745	16.7412	14.2732	16.5641	15.8788	14.8086	15.9982	16.5619	15.1231	16.2686	15.7038	15.145	15.8566	16.3714	15.4178	15.4599	15.9005
Positive	634.54	59.2739	DG(18:1_18:3_0:0)_CoE	17.3019	17.64	18.3718	16.734	17.6182	17.6392	17.2042	17.9376	18.468	18.1141	16.4224	17.7299	18.3301	18.1335	18.4869	17.4558	17.2572	17.6567
Positive	634.54	59.2739	DG(18:2_0:0_18:2)_CoE	17.3019	17.64	18.3718	16.734	17.6182	17.6392	17.2042	17.9376	18.468	18.1141	16.4224	17.7299	18.3301	18.1335	18.4869	17.4558	17.2572	17.6567
Positive	632.524	57.3514	DG(18:2_18:3_0:0)	15.2371	15.9154	17.4609	13.6584	15.8928	16.4969	15.5332	16.1939	18.7154	15.8963	14.4038	16.5084	15.5829	16.0725	17.8508	15.9346	16.6945	18.2067
Positive	630.508	55.2408	DG(18:3_18:3_0:0)_CoE	13.8925	14.6193	16.7745	11.5438	15.534	15.9138	14.0492	14.8299	17.5475	13.7605	12.6148	14.969	14.0404	14.3881	16.6451	14.7394	15.8979	17.6328
Positive	630.508	55.2408	DG(18:4_18:2_0:0)_CoE	13.8925	14.6193	16.7745	11.5438	15.534	15.9138	14.0492	14.8299	17.5475	13.7605	12.6148	14.969	14.0404	14.3881	16.6451	14.7394	15.8979	17.6328
Positive	696.54	51.2677	HexCer(d18:2_16:1)	16.6248	16.9587	17.8772	14.8847	16.7643	17.0596	16.4535	17.5998	18.6228	16.818	15.8993	17.752	16.5592	16.4324	17.8665	17.4694	17.5389	18.544
Positive	780.634	61.5105	HexCer(d18:2_22:1)	13.9968	14.4738	15.3573	12.6147	14.0699	14.7552	14.06	15.0256	16.4636	13.722	12.8191	15.3814	14.0069	14.6572	15.8613	14.6987	14.8548	16.3979
Positive	768.554	51.4507	MGDG(16:2_18:2)	14.1419	15.063	15.6803	13.9035	15.4252	15.8105	15.2563	14.4103	14.8262	14.8096	12.6876	14.7939	15.7008	13.8192	15.2029	14.014	15.5606	14.3333
Positive	766.541	48.0838	MGDG(16:2_18:3)	NaN	10.6082	12.5288	NaN	11.1605	12.429	11.6984	10.144	12.3201	NaN	NaN	11.6684	10.9984	NaN	12.5438	10.8722	12.117	12.2141
Positive	792.563	49.6401	MGDG(18:3_18:3)	14.3167	15.6179	18.8125	13.5145	15.5828	19.1656	14.94	15.8307	18.0942	16.0156	14.5861	15.69	14.8341	15.5194	16.8743	15.5707	18.0446	18.6226
Positive	468.308	13.9897	PC(0:0_14:0)	13.7868	13.5205	14.4376	12.8406	12.6632	12.2954	12.4873	13.654	13.5041	16.108	10.9985	12.3399	13.4861	13.2625	13.7945	13.318	12.6884	12.9401
Positive	496.339	19.4463	PC(0:0_16:0)	13.4259	13.9435	14.9792	13.9047	14.6869	15.0286	13.7388	14.7961	15.844	13.7598	10.0864	15.4884	13.661	14.9228	15.3928	14.5805	14.4382	15.2043
Positive	522.356	19.526	PC(0:0_18:1)_A	14.8899	14.4112	16.2311	14.855	16.252	16.5043	15.9554	18.1597	18.8697	14.3991	13.2443	17.8458	15.1359	17.8466	18.5298	15.3478	16.3958	17.2881
Positive	594.413	26.8393	PC(11:0_11:0)	19.3396	19.8852	19.3026	13.5551	18.9619	18.8393	18.8827	19.1991	19.6715	19.4239	14.071	19.4524	19.2695	18.0219	19.4248	19.3204	19.3881	18.7968
Positive	760.584	59.3193	PC(16:0_18:1)	14.2884	14.1519	15.1977	13.0809	14.0156	15.1901	14.3211	14.4612	15.8068	13.9892	13.4865	15.747	14.785	14.7218	15.9954	14.5473	15.5478	15.8057
Positive	758.569	56.4011	PC(16:0_18:2)	17.6542	18.3196	19.025	16.9843	18.1954	19.1398	18.0073	17.5055	18.6793	18.1312	16.0273	18.438	19.2347	18.1185	19.0169	17.7596	19.2473	18.8036
Positive	756.553	53.5939	PC(16:0_18:3)	14.1406	15.0917	16.3057	12.7904	14.7516	16.9823	15.073	14.2188	18.0807	14.6165	13.1773	16.0207	15.7606	14.7427	17.3081	14.6452	17.0636	17.8035
Positive	506.326	13.4689	PC(17:2_0:0)	11.2514	11.8032	13.4791	12.6198	12.7703	13.613	12.6691	14.6369	14.4193	12.1593	11.1917	14.9423	12.0722	13.6104	14.5823	12.617	12.7384	13.7036
Positive	784.584	56.8785	PC(18:0_18:3)	15.5755	15.8721	17.0212	14.7353	16.2428	17.2324	16.904	16.3265	17.0762	15.8912	14.571	16.9726	17.0747	16.3167	17.7234	16.2063	17.4944	16.5554
Positive	784.575	53.7035	PC(18:1_18:2)	16.6321	17.2139	17.7916	15.8551	17.3974	18.0548	17.1594	16.2172	16.9804	17.1244	14.6335	17.1403	18.1785	16.797	17.8963	16.4756	17.844	16.8139
Positive	520.34	15.9201	PC(18:2_0:0)_A	18.4916	19.0072	20.2342	18.6556	19.6031	20.0471	19.1856	20.9267	20.9605	19.0992	17.222	21.0638	19.2145	20.4387	21.2667	19.2915	19.7713	20.1977
Positive	782.568	53.7152	PC(18:1_18:3)_CoE	19.725	20.518	21.3472	19.0734	20.7777	21.436	20.4735	19.5323	20.3368	20.4201	17.7283	20.4341	21.5799	20.1356	21.297	19.7248	21.2001	20.006
Positive	782.568	53.7152	PC(18:2_18:2)_CoE	19.725	20.518	21.3472	19.0734	20.7777	21.436	20.4735	19.5323	20.3368	20.4201	17.7283	20.4341	21.5799	20.1356	21.297	19.7248	21.2001	20.006
Positive	780.553	50.5109	PC(18:2_18:3)	17.3748	18.5392	19.476	15.5244	17.8536	19.4503	18.1609	17.3314	19.803	17.6703	16.3179	18.5919	18.8588	17.2565	19.5298	16.672	19.3846	18.5269
Positive	518.324	12.9393	PC(18:3_0:0)_A	14.3735	14.9416	17.3334	13.6159	15.172	16.7033	15.4212	17.15	18.8243	14.7972	14.1189	18.018	14.903	16.6617	18.4353	14.9959	16.8162	18.3395
Positive	518.324	13.7076	PC(18:3_0:0)_B	11.7973	12.6647	14.2896	11.6982	12.6731	14.0685	13.1851	13.8266	15.3857	12.6025	11.7694	15.1591	12.1929	13.6716	15.0284	12.8224	13.8474	15.0837
Positive	778.537	46.4608	PC(18:3_18:3)	13.3878	14.5984	15.9264	11.0385	14.0109	16.1782	14.3344	13.4474	17.8365	13.1484	11.9277	15.1022	14.257	13.5157	16.947	12.6908	16.3638	16.5416
Positive	812.554	48.7226	SQDG(16:0_16:0)	17.0211	17.5749	18.2864	15.0762	16.5146	17.8234	17.2545	18.678	18.1862	16.8087	17.639	18.7698	16.5961	17.8315	18.34	18.0428	17.7206	18.1937
Positive	838.569	49.4711	SQDG(16:0_18:1)	14.9906	15.2043	16.6654	12.7497	15.0081	16.1289	14.2598	15.6205	16.6656	14.1149	14.7781	16.5089	14.4436	15.2003	16.5161	15.8525	16.3482	16.7244
Positive	836.555	45.6124	SQDG(16:0_18:2)	13.3761	13.449	15.568	11.9969	14.0013	14.5105	12.3321	13.6094	14.8533	13.1612	11.3268	12.6651	12.9764	13.1215	14.6538	13.8713	14.7698	15.4559
Positive	834.539	40.3509	SQDG(16:0_18:3)_A	14.4402	15.2059	17.0721	11.3615	15.3162	16.0033	14.1274	15.234	17.1961	14.0026	12.314	14.5464	14.3026	14.8421	16.4683	15.349	16.2787	17.4689
Positive	834.538	41.1697	SQDG(16:0_18:3)_B	14.5297	15.5343	17.1964	11.6976	15.6971	16.3381	14.3472	15.4096	17.3445	14.3645	12.6598	14.8506	14.5245	15.0144	16.8127	15.5575	16.6427	17.7697
Positive	802.499	42.8234	SQDG(16:2_16:3)	13.3513	12.7193	13.3611	12.3557	13.0293	12.9976	10.3731	14.9759	13.3952	13.0373	10.0028	12.6045	11.9521	11.8388	12.4281	14.6122	13.5916	14.053
Positive	862.569	47.9912	SQDG(18:0_18:3)	10.2171	11.4558	12.6737	NaN	11.4207	12.1732	10.4416	11.0832	13.7528	10.0203	10.0206	10.8147	10.3604	11.2209	12.7476	11.1558	12.605	14.0342
Positive	860.552	41.5805	SQDG(18:1_18:3)	NaN	NaN	12.1365	NaN	9.75374	10.8099	NaN	NaN	11.4399	NaN	NaN	NaN	NaN	NaN	NaN	NaN	11.6461	12.1602
Positive	858.538	36.0456	SQDG(18:2_18:3)_A	9.35031	10.4982	12.455	NaN	10.853	11.0878	9.36107	10.751	11.8603	NaN	NaN	9.69887	NaN	NaN	11.6874	10.8035	11.6772	12.23
Positive	858.539	37.0259	SQDG(18:2_18:3)_B	9.3625	10.3146	12.6758	NaN	10.9539	11.7025	NaN	10.3127	11.6889	NaN	NaN	9.79447	NaN	9.90596	11.708	10.9593	11.629	12.5839
Positive	856.523	31.7267	SQDG(18:3_18:3)_A	10.5447	11.4439	13.199	NaN	11.3667	12.1665	10.2962	10.9847	13.1254	10.58	NaN	10.516	10.3836	10.7198	12.4144	11.3246	11.8619	13.1183
Positive	856.523	32.857	SQDG(18:3_18:3)_B	NaN	11.9914	13.5366	NaN	11.9013	12.6735	10.3927	11.2814	13.6178	NaN	NaN	10.5012	11.1459	11.5085	12.9392	11.8353	12.4498	13.8423
Positive	740.675	69.6592	TG(12:0_14:0_16:0)	16.2139	16.1205	16.0914	16.1122	16.0892	16.3815	15.9304	15.9674	15.7116	16.5292	16.6839	15.9533	15.9761	16.1063	16.2013	15.9291	15.9302	16.1143
Positive	754.69	70.0369	TG(12:0_15:0_16:0)_CoE	16.4636	16.4116	16.2647	16.3963	16.3333	16.2479	16.3509	16.2951	16.3854	16.5338	17.0091	16.2111	16.254	16.0127	16.4777	16.313	16.1574	16.675
Positive	768.706	70.5914	TG(12:0_16:0_16:0)_CoE	17.7363	17.7363	17.7289	17.7363	17.713	17.6028	17.7363	17.7218	17.7151	17.7232	18.1805	17.7466	17.7427	17.4181	17.6796	17.5909	17.7363	17.7363
Positive	782.721	71.0292	TG(12:0_16:0_17:0)_CoE	17.9392	17.9745	17.7363	17.9741	17.8979	18.0205	17.8502	17.767	17.94	17.8403	18.3873	17.9131	17.9001	17.7363	18.122	17.7386	18.0892	17.9383
Positive	780.706	70.2704	TG(12:0_16:0_17:1)_CoE	17.1519	17.1502	17.0206	17.1902	17.1134	16.8414	17.0013	16.9058	16.9587	17.0033	17.3675	16.8412	16.9488	16.8865	17.0933	16.9177	16.8749	17.0835
Positive	792.706	69.9661	TG(12:0_16:1_18:1)_CoE	17.3717	17.3127	17.0704	17.1008	17.1558	16.7832	17.0221	16.7429	17.0221	17.2555	17.6106	16.9439	17.1406	17.0012	17.287	17.1372	17.0928	17.2142
Positive	754.69	70.0369	TG(13:0_14:0_16:0)_CoE	16.4636	16.4116	16.2647	16.3963	16.3333	16.2479	16.3509	16.2951	16.3854	16.5338	17.0091	16.2111	16.254	16.0127	16.4777	16.313	16.1574	16.675
Positive	768.706	70.5914	TG(13:0_14:0_17:0)_CoE	17.7363	17.7363	17.7289	17.7363	17.713	17.6028	17.7363	17.7218	17.7151	17.7232	18.1805	17.7466	17.7427	17.4181	17.6796	17.5909	17.7363	17.7363
Positive	754.69	70.0369	TG(13:0_15:0_15:0)_CoE	16.4636	16.4116	16.2647	16.3963	16.3333	16.2479	16.3509	16.2951	16.3854	16.5338	17.0091	16.2111	16.254	16.0127	16.4777	16.313	16.1574	16.675
Positive	768.706	70.5914	TG(13:0_15:0_16:0)_CoE	17.7363	17.7363	17.7289	17.7363	17.713	17.6028	17.7363	17.7218	17.7151	17.7232	18.1805	17.7466	17.7427	17.4181	17.6796	17.5909	17.7363	17.7363
Positive	782.721	71.0292	TG(13:0_15:0_17:0)_CoE	17.9392	17.9745	17.7363	17.9741	17.8979	18.0205	17.8502	17.767	17.94	17.8403	18.3873	17.9131	17.9001	17.7363	18.122	17.7386	18.0892	17.9383
Positive	780.706	70.2704	TG(13:0_15:0_17:1)_CoE	17.1519	17.1502	17.0206	17.1902	17.1134	16.8414	17.0013	16.9058	16.9587	17.0033	17.3675	16.8412	16.9488	16.8865	17.0933	16.9177	16.8749	17.0835
Positive	794.721	70.733	TG(13:0_15:0_18:1)_CoE	17.7124	18.0235	18.0621	18.1905	18.2881	18.0273	17.9715	17.874	17.9589	17.928	18.6804	17.8233	17.7403	17.8654	18.0319	17.893	18.1284	18.2078
Positive	782.721	71.0292	TG(13:0_16:0_16:0)_CoE	17.9392	17.9745	17.7363	17.9741	17.8979	18.0205	17.8502	17.767	17.94	17.8403	18.3873	17.9131	17.9001	17.7363	18.122	17.7386	18.0892	17.9383
Positive	780.706	70.2704	TG(13:0_16:0_16:1)_CoE	17.1519	17.1502	17.0206	17.1902	17.1134	16.8414	17.0013	16.9058	16.9587	17.0033	17.3675	16.8412	16.9488	16.8865	17.0933	16.9177	16.8749	17.0835
Positive	796.738	71.4403	TG(13:0_16:0_17:0)_CoE	18.8574	19.0281	18.7024	18.6789	18.6734	18.7121	18.8385	18.7372	18.8699	18.7671	19.2655	18.5258	18.6915	18.6729	19.0787	18.6591	18.7715	19.0195
Positive	754.69	70.0369	TG(14:0_14:0_15:0)_CoE	16.4636	16.4116	16.2647	16.3963	16.3333	16.2479	16.3509	16.2951	16.3854	16.5338	17.0091	16.2111	16.254	16.0127	16.4777	16.313	16.1574	16.675
Positive	768.706	70.5914	TG(14:0_14:0_16:0)_CoE	17.7363	17.7363	17.7289	17.7363	17.713	17.6028	17.7363	17.7218	17.7151	17.7232	18.1805	17.7466	17.7427	17.4181	17.6796	17.5909	17.7363	17.7363
Positive	766.69	69.7406	TG(14:0_14:0_16:1)	17.1869	17.0152	17.2158	16.9487	17.1181	16.6816	16.4338	16.9853	16.9154	17.2816	17.2748	16.5182	17.1157	16.8101	16.972	16.8103	16.7144	17.1641
Positive	794.721	70.733	TG(14:0_14:0_18:1)_CoE	17.7124	18.0235	18.0621	18.1905	18.2881	18.0273	17.9715	17.874	17.9589	17.928	18.6804	17.8233	17.7403	17.8654	18.0319	17.893	18.1284	18.2078
Positive	792.706	69.9661	TG(14:0_14:1_18:1)_CoE	17.3717	17.3127	17.0704	17.1008	17.1558	16.7832	17.0221	16.7429	17.0221	17.2555	17.6106	16.9439	17.1406	17.0012	17.287	17.1372	17.0928	17.2142
Positive	782.721	71.0292	TG(14:0_15:0_16:0)_CoE	17.9392	17.9745	17.7363	17.9741	17.8979	18.0205	17.8502	17.767	17.94	17.8403	18.3873	17.9131	17.9001	17.7363	18.122	17.7386	18.0892	17.9383
Positive	780.706	70.2704	TG(14:0_15:0_16:1)_CoE	17.1519	17.1502	17.0206	17.1902	17.1134	16.8414	17.0013	16.9058	16.9587	17.0033	17.3675	16.8412	16.9488	16.8865	17.0933	16.9177	16.8749	17.0835
Positive	796.738	71.4403	TG(14:0_15:0_17:0)_CoE	18.8574	19.0281	18.7024	18.6789	18.6734	18.7121	18.8385	18.7372	18.8699	18.7671	19.2655	18.5258	18.6915	18.6729	19.0787	18.6591	18.7715	19.0195
Positive	810.754	71.8128	TG(14:0_15:0_18:0)_CoE	18.6403	18.7485	18.6424	18.5977	18.6967	18.5268	18.6425	18.7905	18.9629	18.749	19.0768	18.7328	18.3843	18.6204	19.0515	18.6099	18.8193	19.0516
Positive	808.738	71.1181	TG(14:0_15:0_18:1)_CoE	17.9906	18.2611	17.9753	18.1701	18.232	18.1505	18.2891	18.1905	18.0154	18.1508	18.5712	18.0757	18.0275	17.8458	18.1617	17.8586	18.2914	18.3755
Positive	806.722	70.4109	TG(14:0_15:1_18:1)_CoE	17.3535	17.2558	17.2033	17.1753	17.1484	17.3233	17.3144	17.2381	17.2101	17.2007	17.7363	17.115	17.1658	16.9252	17.4329	17.2313	17.3111	17.4848
Positive	804.705	69.6617	TG(14:0_15:1_18:2)_CoE	15.1695	14.9525	14.759	14.9289	15.1616	14.9171	14.6888	15.1521	15.008	15.3121	15.5956	14.6351	14.9952	15.1222	15.3191	15.2126	15.1379	15.2762
Positive	796.738	71.4403	TG(14:0_16:0_16:0)_CoE	18.8574	19.0281	18.7024	18.6789	18.6734	18.7121	18.8385	18.7372	18.8699	18.7671	19.2655	18.5258	18.6915	18.6729	19.0787	18.6591	18.7715	19.0195
Positive	794.721	70.733	TG(14:0_16:0_16:1)_CoE	17.7124	18.0235	18.0621	18.1905	18.2881	18.0273	17.9715	17.874	17.9589	17.928	18.6804	17.8233	17.7403	17.8654	18.0319	17.893	18.1284	18.2078
Positive	810.754	71.8128	TG(14:0_16:0_17:0)_CoE	18.6403	18.7485	18.6424	18.5977	18.6967	18.5268	18.6425	18.7905	18.9629	18.749	19.0768	18.7328	18.3843	18.6204	19.0515	18.6099	18.8193	19.0516
Positive	808.738	71.1181	TG(14:0_16:0_17:1)_CoE	17.9906	18.2611	17.9753	18.1701	18.232	18.1505	18.2891	18.1905	18.0154	18.1508	18.5712	18.0757	18.0275	17.8458	18.1617	17.8586	18.2914	18.3755
Positive	792.706	69.9661	TG(14:0_16:1_16:1)_CoE	17.3717	17.3127	17.0704	17.1008	17.1558	16.7832	17.0221	16.7429	17.0221	17.2555	17.6106	16.9439	17.1406	17.0012	17.287	17.1372	17.0928	17.2142
Positive	808.738	71.1181	TG(14:0_16:1_17:0)_CoE	17.9906	18.2611	17.9753	18.1701	18.232	18.1505	18.2891	18.1905	18.0154	18.1508	18.5712	18.0757	18.0275	17.8458	18.1617	17.8586	18.2914	18.3755
Positive	820.737	70.8407	TG(14:0_16:1_18:1)_CoE	18.1377	18.2768	18.0158	18.1132	18.5475	18.1027	18.0492	18.1319	18.9427	18.1065	18.4531	18.3154	17.9302	17.9857	18.7139	18.1701	18.3888	18.7026
Positive	850.785	72.1883	TG(14:0_18:0_18:1)_CoE	18.9725	18.8921	21.0778	19.6762	20.8224	20.1275	19.5051	20.3827	21.5883	18.7794	18.8265	20.1525	18.7029	19.6925	20.4903	19.2771	20.2846	20.8642
Positive	880.831	73.4761	TG(14:0_18:0_20:0)_CoE	18.1357	18.375	18.1911	17.6051	18.2109	17.8541	17.8666	18.2591	18.156	18.3858	17.7091	17.6259	17.8662	18.8423	17.8947	17.8397	17.6312	17.8805
Positive	844.737	70.1804	TG(14:0_18:1_18:3)_CoE	15.405	15.5301	17.239	15.3124	16.8523	16.6963	15.8196	16.4228	19.5144	15.5647	15.1437	17.0055	15.2269	15.9172	17.8767	15.1553	16.8128	18.6422
Positive	842.721	69.2311	TG(14:0_18:2_18:3)	13.5346	13.8872	15.3946	12.6886	14.7284	14.9923	13.018	14.4274	17.4523	13.7953	12.3654	14.871	13.8414	14.4791	16.057	13.389	14.8452	16.4473
Positive	806.722	70.4109	TG(14:1_15:0_18:1)_CoE	17.3535	17.2558	17.2033	17.1753	17.1484	17.3233	17.3144	17.2381	17.2101	17.2007	17.7363	17.115	17.1658	16.9252	17.4329	17.2313	17.3111	17.4848
Positive	804.705	69.6617	TG(14:1_15:1_18:1)_CoE	15.1695	14.9525	14.759	14.9289	15.1616	14.9171	14.6888	15.1521	15.008	15.3121	15.5956	14.6351	14.9952	15.1222	15.3191	15.2126	15.1379	15.2762
Positive	792.706	69.9661	TG(14:1_16:0_16:1)_CoE	17.3717	17.3127	17.0704	17.1008	17.1558	16.7832	17.0221	16.7429	17.0221	17.2555	17.6106	16.9439	17.1406	17.0012	17.287	17.1372	17.0928	17.2142
Positive	820.737	70.8407	TG(14:1_16:0_18:1)_CoE	18.1377	18.2768	18.0158	18.1132	18.5475	18.1027	18.0492	18.1319	18.9427	18.1065	18.4531	18.3154	17.9302	17.9857	18.7139	18.1701	18.3888	18.7026
Positive	790.69	69.1774	TG(14:1_16:1_16:1)	14.8835	14.702	14.8065	14.783	15.5179	14.6331	14.4967	14.8085	15.0346	14.7208	15.2041	14.5999	14.2011	14.5341	14.9005	14.7221	14.6754	15.3149
Positive	820.737	70.8407	TG(14:1_16:1_18:0)_CoE	18.1377	18.2768	18.0158	18.1132	18.5475	18.1027	18.0492	18.1319	18.9427	18.1065	18.4531	18.3154	17.9302	17.9857	18.7139	18.1701	18.3888	18.7026
Positive	794.721	70.733	TG(15:0_15:0_16:1)_CoE	17.7124	18.0235	18.0621	18.1905	18.2881	18.0273	17.9715	17.874	17.9589	17.928	18.6804	17.8233	17.7403	17.8654	18.0319	17.893	18.1284	18.2078
Positive	810.754	71.8128	TG(15:0_15:0_17:0)_CoE	18.6403	18.7485	18.6424	18.5977	18.6967	18.5268	18.6425	18.7905	18.9629	18.749	19.0768	18.7328	18.3843	18.6204	19.0515	18.6099	18.8193	19.0516
Positive	810.754	71.8128	TG(15:0_16:0_16:0)_CoE	18.6403	18.7485	18.6424	18.5977	18.6967	18.5268	18.6425	18.7905	18.9629	18.749	19.0768	18.7328	18.3843	18.6204	19.0515	18.6099	18.8193	19.0516
Positive	808.738	71.1181	TG(15:0_16:0_16:1)_CoE	17.9906	18.2611	17.9753	18.1701	18.232	18.1505	18.2891	18.1905	18.0154	18.1508	18.5712	18.0757	18.0275	17.8458	18.1617	17.8586	18.2914	18.3755
Positive	824.77	72.1924	TG(15:0_16:0_17:0)	19.0872	19.5523	19.5455	19.1527	18.9515	19.3783	19.6322	20.4266	21.3269	19.367	19.3873	19.7233	19.0661	19.5692	20.1996	19.5914	19.9179	20.467
Positive	822.752	71.4981	TG(15:0_16:0_17:1)_CoE	18.6259	18.7512	18.7825	18.837	18.8444	18.7285	18.7001	18.7821	19.2025	18.8725	19.0126	18.8647	18.3047	18.4726	18.9766	18.6143	18.756	18.848
Positive	838.785	72.5146	TG(15:0_16:0_18:0)_CoE	17.8977	18.0867	18.1	17.8858	17.7597	17.8699	18.304	18.3697	18.5973	17.9876	17.8999	17.7363	17.7909	17.9359	18.2887	17.7947	18.1681	18.2205
Positive	834.753	71.1907	TG(15:0_16:0_18:2)_CoE	17.9537	18.2494	18.5358	18.0297	17.9325	18.49	18.6661	18.9948	20.694	18.0452	18.4818	19.3422	17.9515	18.3695	19.2133	18.426	19.0129	19.9451
Positive	832.738	70.5481	TG(15:0_16:0_18:3)_CoE	16.4477	16.1531	16.8893	16.0805	16.3322	16.7169	16.3961	16.9904	19.13	16.4857	16.4952	17.299	16.1572	16.5195	17.6682	16.2502	17.476	18.4509
Positive	806.722	70.4109	TG(15:0_16:1_16:1)_CoE	17.3535	17.2558	17.2033	17.1753	17.1484	17.3233	17.3144	17.2381	17.2101	17.2007	17.7363	17.115	17.1658	16.9252	17.4329	17.2313	17.3111	17.4848
Positive	822.752	71.4981	TG(15:0_16:1_17:0)_CoE	18.6259	18.7512	18.7825	18.837	18.8444	18.7285	18.7001	18.7821	19.2025	18.8725	19.0126	18.8647	18.3047	18.4726	18.9766	18.6143	18.756	18.848
Positive	836.769	71.8506	TG(15:0_16:1_18:0)_CoE	18.3478	18.2275	18.3557	18.0544	18.2051	18.32	18.4891	18.7098	19.3514	18.2933	18.4659	18.7758	18.2777	18.2595	18.7672	18.3253	18.5575	19.0153
Positive	834.753	71.1907	TG(15:0_16:1_18:1)_CoE	17.9537	18.2494	18.5358	18.0297	17.9325	18.49	18.6661	18.9948	20.694	18.0452	18.4818	19.3422	17.9515	18.3695	19.2133	18.426	19.0129	19.9451
Positive	832.738	70.5481	TG(15:0_16:1_18:2)_CoE	16.4477	16.1531	16.8893	16.0805	16.3322	16.7169	16.3961	16.9904	19.13	16.4857	16.4952	17.299	16.1572	16.5195	17.6682	16.2502	17.476	18.4509
Positive	838.785	72.5146	TG(15:0_17:0_17:0)_CoE	17.8977	18.0867	18.1	17.8858	17.7597	17.8699	18.304	18.3697	18.5973	17.9876	17.8999	17.7363	17.7909	17.9359	18.2887	17.7947	18.1681	18.2205
Positive	836.769	71.8506	TG(15:0_17:0_17:1)_CoE	18.3478	18.2275	18.3557	18.0544	18.2051	18.32	18.4891	18.7098	19.3514	18.2933	18.4659	18.7758	18.2777	18.2595	18.7672	18.3253	18.5575	19.0153
Positive	864.799	72.5341	TG(15:0_17:0_19:1)_CoE	17.3151	17.1847	17.5936	17.2166	17.614	17.5288	17.8448	18.0661	18.8805	17.1069	17.0988	17.6671	16.967	17.5607	17.9316	17.4736	17.9562	18.0108
Positive	864.799	72.5341	TG(15:0_18:0_18:1)_CoE	17.3151	17.1847	17.5936	17.2166	17.614	17.5288	17.8448	18.0661	18.8805	17.1069	17.0988	17.6671	16.967	17.5607	17.9316	17.4736	17.9562	18.0108
Positive	862.784	71.9028	TG(15:0_18:1_18:1)_CoE	17.9665	18.3447	19.1855	17.7587	18.1339	18.9586	19.5728	19.9552	21.2537	18.4834	18.1475	19.6538	18.6201	19.2655	20.2158	19.14	19.9826	20.682
Positive	860.768	71.2895	TG(15:0_18:1_18:2)_CoE	16.6665	16.6619	17.6616	16.5978	16.8667	17.5606	17.6235	18.1711	19.8741	16.6193	16.923	18.2795	16.8674	17.4168	18.6089	17.0988	18.0375	19.152
Positive	858.753	70.4865	TG(15:0_18:2_18:2)_CoE	16.2429	16.8464	17.9956	15.8102	16.5921	17.8433	17.1833	17.9758	19.3296	16.8908	15.7671	18.5292	16.7142	17.6095	18.9478	16.5374	17.6681	18.6985
Positive	856.736	69.6709	TG(15:0_18:2_18:3)	14.5511	14.5434	16.3577	13.4797	14.7929	16.683	15.0405	15.8876	19.3075	14.084	13.9899	17.1365	13.9428	15.709	18.0481	14.2431	16.578	18.6367
Positive	854.722	68.9787	TG(15:0_18:3_18:3)	NaN	13.0421	15.2376	13.0951	13.4944	15.105	13.8455	14.7348	18.2789	NaN	NaN	15.4539	12.6804	13.8857	17.1508	13.5365	15.446	17.1614
Positive	806.722	70.4109	TG(15:1_16:0_16:1)_CoE	17.3535	17.2558	17.2033	17.1753	17.1484	17.3233	17.3144	17.2381	17.2101	17.2007	17.7363	17.115	17.1658	16.9252	17.4329	17.2313	17.3111	17.4848
Positive	832.738	70.5481	TG(15:1_16:0_18:2)_CoE	16.4477	16.1531	16.8893	16.0805	16.3322	16.7169	16.3961	16.9904	19.13	16.4857	16.4952	17.299	16.1572	16.5195	17.6682	16.2502	17.476	18.4509
Positive	804.705	69.6617	TG(15:1_16:1_16:1)_CoE	15.1695	14.9525	14.759	14.9289	15.1616	14.9171	14.6888	15.1521	15.008	15.3121	15.5956	14.6351	14.9952	15.1222	15.3191	15.2126	15.1379	15.2762
Positive	822.752	71.4981	TG(16:0_16:0_16:1)_CoE	18.6259	18.7512	18.7825	18.837	18.8444	18.7285	18.7001	18.7821	19.2025	18.8725	19.0126	18.8647	18.3047	18.4726	18.9766	18.6143	18.756	18.848
Positive	838.785	72.5146	TG(16:0_16:0_17:0)_CoE	17.8977	18.0867	18.1	17.8858	17.7597	17.8699	18.304	18.3697	18.5973	17.9876	17.8999	17.7363	17.7909	17.9359	18.2887	17.7947	18.1681	18.2205
Positive	852.797	72.0394	TG(16:0_16:0_18:0)_A	16.1654	15.9774	18.3046	16.6952	18.1825	17.3276	16.7315	17.6413	20.0814	15.743	16.0394	17.1665	15.8978	16.8883	17.8351	16.7601	17.4153	17.945
Positive	852.799	72.8697	TG(16:0_16:0_18:0)_B	18.2758	18.5181	18.3583	18.0885	18.8449	18.2826	18.4282	18.7942	19.2767	18.4756	18.0699	18.25	17.9085	19.3362	18.5424	18.3643	18.2149	18.9448
Positive	848.768	71.5364	TG(16:0_16:0_18:2)	19.7798	20.2887	21.8697	19.8507	20.6724	21.4332	21.3933	22.3478	23.8243	20.1875	20.0332	14.1624	20.0928	21.3637	22.5879	21.4649	22.231	23.1178
Positive	846.753	70.9406	TG(16:0_16:0_18:3)_CoE	17.9777	18.3384	19.9093	17.7441	19.0447	19.5472	18.9381	19.7337	22.7456	17.9005	17.9386	19.7899	17.9115	18.8489	20.844	18.4294	20.3807	21.8207
Positive	820.737	70.8407	TG(16:0_16:1_16:1)_CoE	18.1377	18.2768	18.0158	18.1132	18.5475	18.1027	18.0492	18.1319	18.9427	18.1065	18.4531	18.3154	17.9302	17.9857	18.7139	18.1701	18.3888	18.7026
Positive	836.769	71.8506	TG(16:0_16:1_17:0)_CoE	18.3478	18.2275	18.3557	18.0544	18.2051	18.32	18.4891	18.7098	19.3514	18.2933	18.4659	18.7758	18.2777	18.2595	18.7672	18.3253	18.5575	19.0153
Positive	850.784	72.1439	TG(16:0_16:1_18:0)_CoE	18.9725	18.8921	21.0778	19.6762	20.8224	20.1275	19.5051	20.3827	21.5883	18.7794	18.8265	20.1525	18.7029	19.6925	20.4903	19.2771	20.2846	20.8642
Positive	848.768	71.5499	TG(16:0_16:1_18:1)	19.7798	20.2887	21.8697	19.8507	20.6724	21.4332	21.3933	22.3478	23.8243	20.1875	20.0332	22.303	20.0928	21.3637	22.5879	21.4649	22.231	23.1178
Positive	846.753	70.9406	TG(16:0_16:1_18:2)_CoE	17.9777	18.3384	19.9093	17.7441	19.0447	19.5472	18.9381	19.7337	22.7456	17.9005	17.9386	19.7899	17.9115	18.8489	20.844	18.4294	20.3807	21.8207
Positive	844.737	70.1804	TG(16:0_16:1_18:3)_CoE	15.405	15.5301	17.239	15.3124	16.8523	16.6963	15.8196	16.4228	19.5144	15.5647	15.1437	17.0055	15.2269	15.9172	17.8767	15.1553	16.8128	18.6422
Positive	866.815	73.1517	TG(16:0_17:0_18:0)	16.8103	16.8195	16.7306	16.3101	16.6831	16.4658	16.5514	16.7643	16.8115	16.9187	16.5341	16.3645	16.433	16.7879	16.7829	16.7087	16.4564	16.6796
Positive	864.799	72.5341	TG(16:0_17:0_18:1)_CoE	17.3151	17.1847	17.5936	17.2166	17.614	17.5288	17.8448	18.0661	18.8805	17.1069	17.0988	17.6671	16.967	17.5607	17.9316	17.4736	17.9562	18.0108
Positive	862.784	71.9028	TG(16:0_17:1_18:1)_CoE	17.9665	18.3447	19.1855	17.7587	18.1339	18.9586	19.5728	19.9552	21.2537	18.4834	18.1475	19.6538	18.6201	19.2655	20.2158	19.14	19.9826	20.682
Positive	858.753	70.5105	TG(16:0_17:2_18:2)_CoE	16.2429	16.8464	17.9956	15.8102	16.5921	17.8433	17.1833	17.9758	19.3296	16.8908	15.7671	18.5292	16.7142	17.6095	18.9478	16.5374	17.6681	18.6985
Positive	880.832	73.4761	TG(16:0_18:0_18:0)	18.1357	18.375	18.1911	17.6051	18.2109	17.8541	17.8666	18.2591	18.156	18.3858	17.7091	17.6259	17.8662	18.8423	17.8947	17.8397	17.6312	17.8805
Positive	878.817	72.859	TG(16:0_18:0_18:1)	18.2927	17.9138	20.0553	18.9819	21.158	19.2269	17.9446	18.3824	19.0474	17.7363	17.9959	17.8973	17.2507	19.233	18.2669	17.734	17.783	18.3843
Positive	876.799	72.2285	TG(16:0_18:0_18:2)	20.9939	19.4472	22.872	21.1351	22.8239	21.4503	19.7569	20.311	21.745	19.2216	19.3475	20.023	19.2775	20.3391	20.6339	19.4445	20.5136	21.0568
Positive	874.785	71.5771	TG(16:0_18:0_18:3)_CoE	20.3714	18.8315	22.1182	20.3073	22.145	21.295	19.3535	20.3387	21.6084	18.6921	19.2088	20.6849	18.7101	20.0454	20.9741	19.1571	19.9267	20.8294
Positive	876.799	72.2285	TG(16:0_18:1_18:1)	20.9939	19.4472	22.872	21.1351	22.8239	21.4503	19.7569	20.311	21.745	19.2216	19.3475	20.023	19.2775	20.3391	20.6339	19.4445	20.5136	21.0568
Positive	874.785	71.5771	TG(16:0_18:1_18:2)_CoE	20.3714	18.8315	22.1182	20.3073	22.145	21.295	19.3535	20.3387	21.6084	18.6921	19.2088	20.6849	18.7101	20.0454	20.9741	19.1571	19.9267	20.8294
Positive	872.768	70.8813	TG(16:0_18:1_18:3)_CoE	20.7188	21.1305	22.5264	19.9993	21.4561	22.0154	21.1726	21.8312	22.9509	21.0262	19.9004	22.0792	20.973	21.7181	22.8645	20.3035	21.5113	22.3861
Positive	890.814	72.5641	TG(16:0_18:1_19:1)_CoE	16.7869	16.7228	17.4263	16.513	17.7185	17.3333	17.609	18.0275	18.4351	16.7287	16.3542	17.2685	16.7419	17.6339	17.8073	17.0393	18.0001	18.0019
Positive	872.769	70.8813	TG(16:0_18:2_18:2)_CoE	20.7188	21.1305	22.5264	19.9993	21.4561	22.0154	21.1726	21.8312	22.9509	21.0262	19.9004	22.0792	20.973	21.7181	22.8645	20.3035	21.5113	22.3861
Positive	870.753	70.2319	TG(16:0_18:2_18:3)	18.5327	19.4407	21.1996	17.5708	19.5031	21.0405	19.665	20.2811	23.2547	18.9162	18.1175	21.1907	18.8749	19.9716	22.2361	18.9049	21.0095	22.8594
Positive	890.814	72.5641	TG(16:0_18:2_19:0)_CoE	16.7869	16.7228	17.4263	16.513	17.7185	17.3333	17.609	18.0275	18.4351	16.7287	16.3542	17.2685	16.7419	17.6339	17.8073	17.0393	18.0001	18.0019
Positive	888.798	71.9482	TG(16:0_18:2_19:1)_CoE	16.3801	16.1951	17.3188	16.1984	17.4158	17.2011	17.2234	17.9941	18.6873	16.189	16.2368	17.6075	16.5101	17.5232	18.1641	17.0936	17.6454	17.7661
Positive	868.738	69.5124	TG(16:0_18:3_18:3)_CoE	17.635	18.7713	20.1901	15.6471	18.9298	20.2296	18.4044	19.0615	22.6873	17.9343	16.8086	19.7703	17.9353	18.9037	21.2335	18.2951	20.1762	22.241
Positive	844.737	70.1804	TG(16:1_16:1_18:2)_CoE	15.405	15.5301	17.239	15.3124	16.8523	16.6963	15.8196	16.4228	19.5144	15.5647	15.1437	17.0055	15.2269	15.9172	17.8767	15.1553	16.8128	18.6422
Positive	862.784	71.9028	TG(16:1_17:0_18:1)_CoE	17.9665	18.3447	19.1855	17.7587	18.1339	18.9586	19.5728	19.9552	21.2537	18.4834	18.1475	19.6538	18.6201	19.2655	20.2158	19.14	19.9826	20.682
Positive	860.768	71.2895	TG(16:1_17:0_18:2)_CoE	16.6665	16.6619	17.6616	16.5978	16.8667	17.5606	17.6235	18.1711	19.8741	16.6193	16.923	18.2795	16.8674	17.4168	18.6089	17.0988	18.0375	19.152
Positive	860.768	71.2895	TG(16:1_17:1_18:1)_CoE	16.6665	16.6619	17.6616	16.5978	16.8667	17.5606	17.6235	18.1711	19.8741	16.6193	16.923	18.2795	16.8674	17.4168	18.6089	17.0988	18.0375	19.152
Positive	878.816	72.7928	TG(16:1_18:0_18:0)	18.4333	17.9138	20.0553	18.9819	21.158	19.2269	17.9446	18.3824	19.0474	17.7363	17.9959	17.8973	17.2507	19.233	18.2669	17.734	17.8573	18.3843
Positive	876.799	72.2285	TG(16:1_18:0_18:1)_CoE	20.9939	19.4472	22.872	21.1351	22.8239	21.4503	19.7569	20.311	21.745	19.2216	19.3475	20.023	19.2775	20.3391	20.6339	19.4445	20.5136	21.0568
Positive	874.785	71.5771	TG(16:1_18:0_18:2)_CoE	20.3714	18.8315	22.1182	20.3073	22.145	21.295	19.3535	20.3387	21.6084	18.6921	19.2088	20.6849	18.7101	20.0454	20.9741	19.1571	19.9267	20.8294
Positive	874.785	71.5771	TG(16:1_18:1_18:1)_CoE	20.3714	18.8315	22.1182	20.3073	22.145	21.295	19.3535	20.3387	21.6084	18.6921	19.2088	20.6849	18.7101	20.0454	20.9741	19.1571	19.9267	20.8294
Positive	872.769	70.8813	TG(16:1_18:1_18:2)_CoE	20.7188	21.1305	22.5264	19.9993	21.4561	22.0154	21.1726	21.8312	22.9509	21.0262	19.9004	22.0792	20.973	21.7181	22.8645	20.3035	21.5113	22.3861
Positive	870.752	70.2319	TG(16:1_18:1_18:3)_CoE	18.5327	19.4407	21.1996	17.5708	19.5031	21.0405	19.665	20.2811	23.2547	18.9162	18.1175	21.1907	18.8749	19.9716	22.2361	18.9049	21.0095	22.8594
Positive	870.752	70.2319	TG(16:1_18:2_18:2)_CoE	18.5327	19.4407	21.1996	17.5708	19.5031	21.0405	19.665	20.2811	23.2547	18.9162	18.1175	21.1907	18.8749	19.9716	22.2361	18.9049	21.0095	22.8594
Positive	868.737	69.5124	TG(16:1_18:2_18:3)_CoE	17.635	18.7713	20.1901	15.6471	18.9298	20.2296	18.4044	19.0615	22.6873	17.9343	16.8086	19.7703	17.9353	18.9037	21.2335	18.2951	20.1762	22.241
Positive	890.814	72.5641	TG(17:0_18:0_18:2)_CoE	16.7869	16.7228	17.4263	16.513	17.7185	17.3333	17.609	18.0275	18.4351	16.7287	16.3542	17.2685	16.7419	17.6339	17.8073	17.0393	18.0001	18.0019
Positive	890.814	72.5641	TG(17:0_18:1_18:1)_CoE	16.7869	16.7228	17.4263	16.513	17.7185	17.3333	17.609	18.0275	18.4351	16.7287	16.3542	17.2685	16.7419	17.6339	17.8073	17.0393	18.0001	18.0019
Positive	888.798	71.9482	TG(17:0_18:1_18:2)_CoE	16.3801	16.1951	17.3188	16.1984	17.4158	17.2011	17.2234	17.9941	18.6873	16.189	16.2368	17.6075	16.5101	17.5232	18.1641	17.0936	17.6454	17.7661
Positive	886.784	71.2914	TG(17:0_18:2_18:2)	16.8407	17.3746	18.4261	16.7661	17.4662	18.3281	18.2305	18.9436	19.5195	17.8293	16.4482	18.4274	17.8632	18.7774	19.2923	17.1562	18.1383	18.5101
Positive	884.767	70.5911	TG(17:0_18:2_18:3)_CoE	15.1794	15.4416	17.1227	14.8653	15.9319	17.06	16.6534	17.4457	19.5433	15.9955	14.8741	17.8646	15.962	17.1717	18.6174	15.3793	17.1735	18.8803
Positive	882.752	69.7561	TG(17:0_18:3_18:3)	15.5262	16.055	17.4132	15.4315	16.3415	17.2105	16.2222	16.8539	18.2994	16.2199	15.1284	17.6795	16.2678	17.0359	18.0253	15.4893	16.4554	17.1946
Positive	888.798	71.9482	TG(17:1_18:0_18:2)_CoE	16.3801	16.1951	17.3188	16.1984	17.4158	17.2011	17.2234	17.9941	18.6873	16.189	16.2368	17.6075	16.5101	17.5232	18.1641	17.0936	17.6454	17.7661
Positive	888.798	71.9482	TG(17:1_18:1_18:1)_CoE	16.3801	16.1951	17.3188	16.1984	17.4158	17.2011	17.2234	17.9941	18.6873	16.189	16.2368	17.6075	16.5101	17.5232	18.1641	17.0936	17.6454	17.7661
Positive	884.767	70.5911	TG(17:1_18:1_18:3)_CoE	15.1794	15.4416	17.1227	14.8653	15.9319	17.06	16.6534	17.4457	19.5433	15.9955	14.8741	17.8646	15.962	17.1717	18.6174	15.3793	17.1735	18.8803
Positive	884.767	70.5911	TG(17:1_18:2_18:2)_CoE	15.1794	15.4416	17.1227	14.8653	15.9319	17.06	16.6534	17.4457	19.5433	15.9955	14.8741	17.8646	15.962	17.1717	18.6174	15.3793	17.1735	18.8803
Positive	882.752	69.789	TG(17:1_18:2_18:3)_CoE	15.5262	16.055	17.4132	15.4315	16.3415	17.2105	16.2222	16.8539	18.7729	16.2199	15.1284	17.6795	16.2678	17.0359	18.0253	15.4893	16.4554	17.798
Positive	880.738	68.8726	TG(17:1_18:2_18:4)_CoE	19.3013	13.3145	18.6947	15.9254	16.0617	15.4935	16.6089	14.6545	17.7363	19.3297	13.6431	15.9041	13.3966	19.2469	17.1134	19.9925	16.5586	16.4669
Positive	880.738	68.8726	TG(17:1_18:3_18:3)_CoE	19.3013	13.3145	18.6947	15.9254	16.0617	15.4935	16.6089	14.6545	17.7363	19.3297	13.6431	15.9041	13.3966	19.2469	17.1134	19.9925	16.5586	16.4669
Positive	882.752	69.789	TG(17:2_18:1_18:3)_CoE	15.5262	16.055	17.4132	15.4315	16.3415	17.2105	16.2222	16.8539	18.7729	16.2199	15.1284	17.6795	16.2678	17.0359	18.0253	15.4893	16.4554	17.798
Positive	882.752	69.789	TG(17:2_18:2_18:2)_CoE	15.5262	16.055	17.4132	15.4315	16.3415	17.2105	16.2222	16.8539	18.7729	16.2199	15.1284	17.6795	16.2678	17.0359	18.0253	15.4893	16.4554	17.798
Positive	880.738	68.8726	TG(17:2_18:2_18:3)_CoE	19.3013	13.3145	18.6947	15.9254	16.0617	15.4935	16.6089	14.6545	17.7363	19.3297	13.6431	15.9041	13.3966	19.2469	17.1134	19.9925	16.5586	16.4669
Positive	908.863	74.03	TG(18:0_18:0_18:0)	17.7672	18.0167	17.8236	17.4551	17.8423	17.1402	17.5146	17.7438	17.7163	18.1792	17.3996	17.3302	17.7323	17.9052	17.793	17.4856	17.2399	17.5207
Positive	904.831	72.85	TG(18:0_18:1_18:1)	18.9636	17.5163	21.3333	19.6017	22.0822	19.9922	17.6247	18.0456	18.6123	17.3321	17.5632	17.5603	16.8401	18.7432	17.8103	17.4308	17.7116	18.1386
Positive	900.8	71.6235	TG(18:0_18:1_18:3)_CoE	21.3684	19.0288	22.1005	20.3799	22.4748	21.0856	19.2303	19.5735	20.5473	19.1026	18.621	19.934	18.8436	19.5732	20.1738	18.6723	19.4913	19.8684
Positive	898.782	70.8284	TG(18:0_18:2_18:3)_CoE	20.8171	18.7076	21.7675	19.0138	20.5833	20.0211	18.9019	19.4848	20.6917	18.8301	18.6142	19.6783	18.6471	19.5054	20.4312	18.5455	19.2924	20.0385
Positive	896.769	70.1935	TG(18:0_18:2_18:4)_CoE	20.5034	21.182	22.3376	19.9386	21.2852	22.2568	21.1961	21.4196	22.4961	21.3072	20.2602	22.1282	21.1231	21.6552	22.8726	19.8974	21.1775	21.6258
Positive	896.769	70.1935	TG(18:0_18:3_18:3)_CoE	20.5034	21.182	22.3376	19.9386	21.2852	22.2568	21.1961	21.4196	22.4961	21.3072	20.2602	22.1282	21.1231	21.6552	22.8726	19.8974	21.1775	21.6258
Positive	902.816	72.2345	TG(18:1_18:1_18:1)	21.4404	18.5416	22.7016	20.9311	22.8297	21.2404	18.5285	18.8864	19.145	18.2154	18.381	18.4076	18.2666	19.0867	18.889	18.5569	18.5763	18.6959
Positive	900.8	71.6235	TG(18:1_18:1_18:2)_CoE	21.3684	19.0288	22.1005	20.3799	22.4748	21.0856	19.2303	19.5735	20.5473	19.1026	18.621	19.934	18.8436	19.5732	20.1738	18.6723	19.4913	19.8684
Positive	898.782	70.8284	TG(18:1_18:1_18:3)_CoE	20.8171	18.7076	21.7675	19.0138	20.5833	20.0211	18.9019	19.4848	20.6917	18.8301	18.6142	19.6783	18.6471	19.5054	20.4312	18.5455	19.2924	20.0385
Positive	930.848	72.2469	TG(18:1_18:1_20:1)	16.3077	13.9443	17.4551	16.2781	17.6888	16.509	13.9346	13.6332	14.54	13.5815	12.9462	13.716	12.7667	14.5062	13.4153	14.1331	13.7899	13.4721
Positive	898.783	70.8284	TG(18:1_18:2_18:2)_CoE	20.8171	18.7076	21.7675	19.0138	20.5833	20.0211	18.9019	19.4848	20.6917	18.8301	18.6142	19.6783	18.6471	19.5054	20.4312	18.5455	19.2924	20.0385
Positive	896.769	70.1935	TG(18:1_18:2_18:3)_CoE	20.5034	21.182	22.3376	19.9386	21.2852	22.2568	21.1961	21.4196	22.4961	21.3072	20.2602	22.1282	21.1231	21.6552	22.8726	19.8974	21.1775	21.6258
Positive	894.753	69.4857	TG(18:1_18:2_18:4)_CoE	18.7925	19.4692	21.0135	17.3671	19.5693	21.0286	19.3682	19.9348	22.5269	19.4024	18.5828	20.9492	19.026	20.037	21.8791	18.6039	20.3476	21.6495
Positive	894.753	69.4857	TG(18:1_18:3_18:3)_CoE	18.7925	19.4692	21.0135	17.3671	19.5693	21.0286	19.3682	19.9348	22.5269	19.4024	18.5828	20.9492	19.026	20.037	21.8791	18.6039	20.3476	21.6495
Positive	894.753	69.4857	TG(18:2_18:2_18:3)_CoE	18.7925	19.4692	21.0135	17.3671	19.5693	21.0286	19.3682	19.9348	22.5269	19.4024	18.5828	20.9492	19.026	20.037	21.8791	18.6039	20.3476	21.6495
Positive	928.831	70.9184	TG(18:2_18:2_20:0)	13.2345	13.2801	14.5917	12.9207	13.999	14.675	14.2795	14.5255	17.3754	12.6178	12.6794	14.7622	12.9801	13.6604	15.2726	13.0947	15.8418	16.755
Positive	892.737	68.7027	TG(18:2_18:3_18:3)	17.4913	18.3466	20.2677	15.7586	18.6788	20.1048	18.3286	18.5926	22.4285	17.6689	16.901	19.8198	17.5914	18.6746	21.476	17.9089	20.0176	22.0096
Positive	954.845	72.5315	TG(18:2_18:3_22:0)	13.3613	14.5089	15.4955	13.259	13.643	15.1689	13.9705	15.0054	17.4764	13.6234	12.7914	14.6563	13.6832	14.2824	15.9459	13.6965	15.0456	16.0653
Positive	890.722	67.9058	TG(18:3_18:3_18:3)	17.0282	18.1422	19.616	14.8082	18.469	19.4388	17.5255	18.0186	22.0331	17.0574	16.0989	18.8027	17.0336	17.9446	20.7412	17.7394	19.5092	21.6349
Positive	924.799	70.2123	TG(18:3_18:3_20:0)	15.9702	16.8348	17.693	16.3765	17.2059	18.044	17.2556	17.0506	17.9146	16.9359	15.4316	18.2194	16.67	17.1088	18.2318	15.36	17.066	16.9676

## Sheet: (b)Top vs Bottom Statistics
Ionization Mode	Lipid Class	row m/z	row retention time	NAME (_CoE, co-eluting lipid species; _A and _B, isomeric lipid species)	GLOBAL p-value	GLOBAL F-value	Bottom VS Middle p-value	Middle VS Top p-value	Bottom VS Top p-value	Bottom VS Middle Benjamini-Hochberg False Discovery Rate (FDR)-adjusted p-values	Middle VS Top Benjamini-Hochberg False Discovery Rate (FDR)-adjusted p-values	Bottom VS Top Benjamini-Hochberg False Discovery Rate (FDR)-adjusted p-values	Mean Log2 Abundance Bottom	Mean Log2 Abundance Middle	Mean Log2 Abundance Top	Log2 Fold Change (Middle/Bottom)	Log2 Fold Change (Top/Middle)	Log2 Fold Change (Top/Bottom)
Negative	sphingolipid	508.471	54.36	Cer(d14:1_18:0)	0.678063	0.400381	0.752927	0.694476	0.997505	0.9999	0.89895	0.9999	10.4965	11.3653	10.4194	0.8688	-0.9459	-0.0771
Negative	sphingolipid	536.501	58.146	Cer(d14:1_20:0)	0.947839	0.0550363	0.973527	0.981858	0.943113	0.9999	1	0.9999	14.9791	14.4348	13.9861	-0.5443	-0.4487	-0.993
Negative	sphingolipid	564.535	61.9165	Cer(d14:1_22:0)	0.10643	3.33043	0.338292	0.0951899	0.811091	0.926952	0.223884	0.9999	13.5559	15.3127	12.8778	1.7568	-2.4349	-0.6781
Negative	sphingolipid	538.516	58.7315	Cer(d18:0_16:0)	0.0112454	6.14377	0.818246	0.042258	0.0128595	0.9999	0.139641	0.0321327	13.3989	13.7377	15.2356	0.3388	1.4979	1.8367
Negative	sphingolipid	550.517	59.2166	Cer(d18:1_17:0)	0.536751	0.648781	0.541928	0.67334	0.974093	0.959319	0.89895	0.9999	13.0272	12.3582	12.8916	-0.669	0.5334	-0.1356
Negative	glycerophospholipids	1447.95	64.1018	CL(18:2_18:2_18:2_18:2)	0.0015268	10.3057	0.443617	0.0169392	0.00139794	0.959319	0.0826893	0.00650169	15.2437	15.4925	16.1205	0.2488	0.628	0.8768
Negative	glycerophospholipids	1443.92	62.2885	CL(18:3_18:3_18:3_18:1)	0.00669806	9.18802	0.991522	0.00928179	0.0395715	0.9999	0.0548	0.0851969	12.3309	12.2619	13.8703	-0.069	1.6084	1.5394
Negative	sphingolipid	698.551	54.4534	HexCer(d18:1_16:0)	0.497386	0.731946	0.552144	0.567072	0.999654	0.959319	0.851398	0.9999	13.741	12.9215	13.7216	-0.8195	0.8001	-0.0194
Negative	glycerophospholipids	669.445	48.6892	PA(16:0_18:3)	0.394371	1.00643	0.95027	0.557722	0.417944	0.9999	0.851398	0.609067	12.2776	12.4433	12.9612	0.1657	0.5179	0.6836
Negative	glycerophospholipids	578.379	34.0449	PE(12:0_12:0)	0.448184	0.847055	0.520313	0.50549	0.99964	0.959319	0.819568	0.9999	12.2926	11.366	12.3138	-0.9266	0.9478	0.0212
Negative	glycerophospholipids	424.244	14.7805	PE(14:0_0:0)	0.638168	0.462836	0.739296	0.649753	0.98771	0.9999	0.87707	0.9999	11.1787	10.3783	11.339	-0.8004	0.9607	0.1603
Negative	glycerophospholipids	686.471	52.04	PE(14:0_18:2)	0.345217	1.14268	0.514606	0.947461	0.347681	0.959319	1	0.52346	12.9795	12.518	12.3892	-0.4615	-0.1288	-0.5903
Negative	glycerophospholipids	702.503	56.8503	PE(15:0_18:1)_CoE	0.283146	1.37415	0.749798	0.634079	0.254686	0.9999	0.874755	0.401079	16.5469	16.2838	15.9508	-0.2631	-0.333	-0.5961
Negative	glycerophospholipids	700.488	54.151	PE(15:0_18:2)	0.395581	0.987399	0.366801	0.695537	0.834856	0.926952	0.89895	0.9999	19.1632	18.7002	18.9725	-0.463	0.2723	-0.1907
Negative	glycerophospholipids	698.471	51.4201	PE(15:0_18:3)	0.0139173	5.76133	0.857486	0.0462998	0.0164694	0.9999	0.149249	0.0403661	13.4475	13.6279	14.5241	0.1804	0.8962	1.0766
Negative	glycerophospholipids	452.275	20.1892	PE(16:0_0:0)	0.0267332	4.65585	0.995129	0.0420575	0.0502926	0.9999	0.139641	0.0954276	13.7939	13.7635	14.6329	-0.0304	0.8694	0.839
Negative	glycerophospholipids	688.488	55.1081	PE(16:0_16:1)	0.624081	0.48662	0.671303	0.681088	0.999855	0.9999	0.89895	0.9999	13.7703	13.5105	13.7654	-0.2598	0.2549	-0.0049
Negative	glycerophospholipids	702.503	56.8503	PE(16:0_17:1)_CoE	0.283146	1.37415	0.749798	0.634079	0.254686	0.9999	0.874755	0.401079	16.5469	16.2838	15.9508	-0.2631	-0.333	-0.5961
Negative	glycerophospholipids	716.518	58.2788	PE(16:0_18:1)	0.944891	0.0568998	0.969504	0.995641	0.943216	0.9999	1	0.9999	18.6885	18.6036	18.5718	-0.0849	-0.0318	-0.1167
Negative	glycerophospholipids	714.504	55.9245	PE(16:0_18:2)	0.0990369	2.7079	0.171523	0.977015	0.121219	0.926952	1	0.203735	24.8494	24.5014	24.4638	-0.348	-0.0376	-0.3856
Negative	glycerophospholipids	712.487	53.5175	PE(16:0_18:3)	0.00543541	7.5329	0.560741	0.0400372	0.0050562	0.959319	0.138353	0.0158795	19.2642	19.4994	20.1098	0.2352	0.6104	0.8456
Negative	glycerophospholipids	730.525	57.6138	PE(16:0_19:1)_CoE	0.00482543	7.77349	0.514748	0.0402808	0.00435096	0.959319	0.138353	0.0138575	16.3586	16.0616	15.3453	-0.297	-0.7163	-1.0133
Negative	glycerophospholipids	712.487	52.7488	PE(16:1_18:2)	0.00302327	8.75523	0.101326	0.154102	0.00217332	0.926952	0.32987	0.00875278	21.0587	20.4083	19.8294	-0.6504	-0.5789	-1.2293
Negative	glycerophospholipids	710.472	49.44	PE(16:1_18:3)	0.995622	0.00439722	0.997744	0.999591	0.995422	0.9999	1	0.9999	15.6666	15.682	15.6886	0.0154	0.0066	0.022
Negative	glycerophospholipids	730.525	57.6138	PE(17:0_18:1)_CoE	0.00482543	7.77349	0.514748	0.0402808	0.00435096	0.959319	0.138353	0.0138575	16.3586	16.0616	15.3453	-0.297	-0.7163	-1.0133
Negative	glycerophospholipids	728.518	57.6146	PE(17:0_18:2)	0.00779231	6.82772	0.535697	0.0584486	0.00693457	0.959319	0.17206	0.0195714	19.8911	19.5846	18.8763	-0.3065	-0.7083	-1.0148
Negative	glycerophospholipids	726.505	55.4841	PE(17:0_18:3)	0.98484	0.0152776	0.986686	0.988253	0.99995	0.9999	1	0.9999	15.8445	15.8657	15.8458	0.0212	-0.0199	0.0013
Negative	glycerophospholipids	464.275	18.6005	PE(17:1_0:0)	0.591848	0.543301	0.748424	0.958987	0.582971	0.9999	1	0.823412	19.1848	18.7107	18.532	-0.4741	-0.1787	-0.6528
Negative	glycerophospholipids	726.505	54.6249	PE(17:1_18:2)	0.000121037	17.4654	0.0667035	0.00962014	8.44205e-05	0.926952	0.0548	0.00124545	16.7183	16.2547	15.6022	-0.4636	-0.6525	-1.1161
Negative	glycerophospholipids	724.488	51.7574	PE(17:2_18:2)	0.0351049	4.22189	0.174644	0.611149	0.0304756	0.926952	0.8631	0.066856	16.7931	16.3986	16.1983	-0.3945	-0.2003	-0.5948
Negative	glycerophospholipids	480.306	25.2963	PE(18:0_0:0)	0.949361	0.0521523	0.944421	0.983837	0.98757	0.9999	1	0.9999	13.0953	12.8381	12.9752	-0.2572	0.1371	-0.1201
Negative	glycerophospholipids	742.535	59.1714	PE(18:0_18:2)	0.831177	0.187197	0.926806	0.970228	0.818675	0.9999	1	0.9999	18.2216	18.1486	18.1027	-0.073	-0.0459	-0.1189
Negative	glycerophospholipids	478.291	20.3714	PE(18:1_0:0)	0.115941	2.49611	0.163381	0.999999	0.163082	0.926952	1	0.267601	14.5073	15.8878	15.8886	1.3805	0.0008	1.3813
Negative	glycerophospholipids	740.519	56.4077	PE(18:1_18:2)	0.6437	0.453608	0.650475	0.751863	0.984165	0.9999	0.958235	0.9999	18.5446	18.3515	18.508	-0.1931	0.1565	-0.0366
Negative	glycerophospholipids	476.275	16.9052	PE(18:2_0:0)	0.0462945	3.79742	0.218212	0.610358	0.0397639	0.926952	0.8631	0.0851969	19.5376	20.0986	20.4065	0.561	0.3079	0.8689
Negative	glycerophospholipids	738.503	53.711	PE(18:2_18:2)	0.0391139	4.05515	0.0845307	0.957665	0.0502922	0.926952	1	0.0954276	22.3055	22.0175	21.9826	-0.288	-0.0349	-0.3229
Negative	glycerophospholipids	736.488	50.8429	PE(18:2_18:3)	0.00816359	6.73891	0.760716	0.0364204	0.00895426	0.9999	0.134778	0.0239417	18.7009	18.8107	19.2373	0.1098	0.4266	0.5364
Negative	glycerophospholipids	754.534	58.0674	PE(18:2_19:1)	0.285369	1.36487	0.998584	0.339181	0.36341	0.9999	0.617679	0.54115	15.3307	15.3467	14.8874	0.016	-0.4593	-0.4433
Negative	glycerophospholipids	474.259	13.8921	PE(18:3_0:0)	0.000262398	15.0183	0.0399232	0.0363363	0.000176584	0.926952	0.134778	0.00148108	14.4452	15.7763	17.1313	1.3311	1.355	2.6861
Negative	glycerophospholipids	734.473	47.1398	PE(18:3_18:3)	0.000352168	14.152	0.277116	0.00702131	0.000302902	0.926952	0.0548	0.00200488	13.4622	14.2411	15.9946	0.7789	1.7535	2.5324
Negative	glycerophospholipids	728.555	61.5641	PE(O-18:0_18:2)	0.183335	1.90359	0.159584	0.656566	0.551118	0.926952	0.881904	0.782391	14.185	15.9638	15.1543	1.7788	-0.8095	0.9693
Negative	glycerophospholipids	693.467	45.2085	PG(14:0_16:0)	0.885863	0.122201	0.936068	0.88244	0.99053	0.9999	1	0.9999	11.8813	12.0384	11.8218	0.1571	-0.2166	-0.0595
Negative	glycerophospholipids	707.483	48.0557	PG(15:0_16:0)	0.674595	0.404088	0.748978	0.995852	0.697727	0.9999	1	0.923526	11.0511	11.2795	11.3066	0.2284	0.0271	0.2555
Negative	glycerophospholipids	729.466	40.11	PG(15:0_18:3)	0.78816	0.241887	0.777516	0.973415	0.890561	0.9999	1	0.9999	11.4914	11.3117	11.37	-0.1797	0.0583	-0.1214
Negative	glycerophospholipids	483.269	13.5085	PG(16:0_0:0)_A	0.00175736	9.97469	0.349372	0.0255376	0.00146704	0.926952	0.101261	0.00685	10.8204	11.1169	11.7262	0.2965	0.6093	0.9058
Negative	glycerophospholipids	483.269	15.3713	PG(16:0_0:0)_B	0.00354288	8.41534	0.255355	0.0688922	0.00267454	0.926952	0.190156	0.00973421	11.699	12.14	12.7875	0.441	0.6475	1.0885
Negative	glycerophospholipids	721.498	50.3474	PG(16:0_16:0)_B	0.980992	0.0192047	0.979241	0.996302	0.99296	0.9999	1	0.9999	19.5257	19.5847	19.5599	0.059	-0.0248	0.0342
Negative	glycerophospholipids	719.481	48.8471	PG(16:0_16:1)_B	0.000224259	15.4947	0.130471	0.00955733	0.000167152	0.926952	0.0548	0.00148108	14.9509	16.2324	18.3656	1.2815	2.1332	3.4147
Negative	glycerophospholipids	735.512	52.1997	PG(16:0_17:0)	0.658717	0.429319	0.720242	0.999022	0.69515	0.9999	1	0.923526	14.2354	14.4573	14.4692	0.2219	0.0119	0.2338
Negative	glycerophospholipids	733.496	48.7149	PG(16:0_17:1)	0.000134559	17.1156	0.639177	0.00105687	0.000182706	0.9999	0.0291125	0.00148108	12.2051	12.6286	14.732	0.4235	2.1034	2.5269
Negative	glycerophospholipids	749.527	53.8122	PG(16:0_18:0)	0.842553	0.173259	0.967816	0.93779	0.829602	0.9999	1	0.9999	16.3467	16.4003	16.4754	0.0536	0.0751	0.1287
Negative	glycerophospholipids	747.513	50.9111	PG(16:0_18:1)	0.000187581	16.0491	0.133942	0.00774924	0.000141626	0.926952	0.0548	0.00124545	16.9234	17.9762	19.7956	1.0528	1.8194	2.8722
Negative	glycerophospholipids	745.498	47.6962	PG(16:0_18:2)	0.00376537	8.28658	0.358173	0.0499714	0.00304368	0.926952	0.151453	0.0106753	15.1497	15.7504	16.8527	0.6007	1.1023	1.703
Negative	glycerophospholipids	743.48	43.6172	PG(16:0_18:3)	0.195876	1.82096	0.586375	0.645685	0.170777	0.959319	0.87585	0.278567	14.1804	14.7585	15.28	0.5781	0.5215	1.0996
Negative	glycerophospholipids	761.527	52.6988	PG(16:0_19:1)_CoE	0.0402437	4.07709	0.974286	0.074464	0.0614555	0.9999	0.192779	0.113858	11.5168	11.6661	13.2353	0.1493	1.5692	1.7185
Negative	glycerophospholipids	731.482	47.2884	PG(16:1_17:1)	0.000134746	17.1112	0.429499	0.00169892	0.000146202	0.959319	0.0291125	0.00124545	9.82512	10.5375	12.9417	0.7124	2.4042	3.1166
Negative	glycerophospholipids	745.497	49.6844	PG(16:1_18:1)	0.000369854	14.011	0.0822403	0.025244	0.000256513	0.926952	0.101261	0.00200488	14.9632	17.2333	20.1108	2.2701	2.8775	5.1476
Negative	glycerophospholipids	743.481	45.7709	PG(16:1_18:2)	0.00019174	15.9805	0.0682404	0.0153454	0.00013246	0.926952	0.0790981	0.00124545	13.4921	15.1285	17.2857	1.6364	2.1572	3.7936
Negative	glycerophospholipids	741.466	40.6961	PG(16:1_18:3)_B	0.00485978	7.75827	0.322468	0.070753	0.00379402	0.926952	0.192071	0.0125446	13.1485	14.1884	15.8693	1.0399	1.6809	2.7208
Negative	glycerophospholipids	761.527	52.6988	PG(17:0_18:1)_CoE	0.0402437	4.07709	0.974286	0.074464	0.0614555	0.9999	0.192779	0.113858	11.5168	11.6661	13.2353	0.1493	1.5692	1.7185
Negative	glycerophospholipids	759.509	49.6093	PG(17:0_18:2)	0.00021373	15.6427	0.168888	0.00704798	0.000167583	0.926952	0.0548	0.00148108	13.3217	12.9556	12.2683	-0.3661	-0.6873	-1.0534
Negative	glycerophospholipids	507.269	12.11	PG(18:2_0:0)_A	0.519428	0.720261	0.999285	0.538393	0.777649	0.9999	0.84037	0.97735	8.13966	8.10745	8.71521	-0.0322	0.6077	0.5755
Negative	glycerophospholipids	507.266	14.2188	PG(18:2_0:0)_B	0.0372349	4.50448	0.279002	0.217071	0.0364542	0.926952	0.431054	0.079373	7.56484	8.61458	9.43661	1.0498	0.822	1.8718
Negative	glycerophospholipids	767.481	39.0189	PG(18:2_18:3)	0.0436427	4.02358	0.951874	0.0782765	0.0719987	0.9999	0.192779	0.132403	9.4112	9.56889	10.6932	0.1577	1.1243	1.282
Negative	glycerophospholipids	819.497	42.8114	PI(15:0_18:2)	0.534814	0.65258	0.672215	0.539792	0.973681	0.9999	0.84037	0.9999	14.151	13.9236	14.2092	-0.2274	0.2856	0.0582
Negative	glycerophospholipids	809.513	49.2865	PI(16:0_16:0)	0.00563712	7.45984	0.344111	0.0749956	0.00444067	0.926952	0.192779	0.0138575	12.9269	13.2581	13.8034	0.3312	0.5453	0.8765
Negative	glycerophospholipids	835.519	46.3792	PI(16:0_18:1)	0.234692	1.59899	0.761256	0.548537	0.210898	0.9999	0.84909	0.339921	16.2747	16.1533	15.9711	-0.1214	-0.1822	-0.3036
Negative	glycerophospholipids	833.514	46.3965	PI(16:0_18:2)	0.127081	2.37452	0.594977	0.47816	0.108068	0.959319	0.798944	0.182836	19.6573	19.4986	19.3079	-0.1587	-0.1907	-0.3494
Negative	glycerophospholipids	831.494	41.3255	PI(16:0_18:3)_A	0.00177817	9.94752	0.620262	0.0126585	0.00190642	0.98244	0.0682314	0.00788788	14.7019	15.0051	16.0626	0.3032	1.0575	1.3607
Negative	glycerophospholipids	831.498	41.8249	PI(16:0_18:3)_B	0.000453982	13.4308	0.309718	0.0080036	0.000397192	0.926952	0.0548	0.00260952	14.9096	15.3704	16.4405	0.4608	1.0701	1.5309
Negative	glycerophospholipids	847.529	49.0177	PI(17:0_18:2)	0.00222443	9.4337	0.17362	0.0677169	0.00161208	0.926952	0.190156	0.00685	15.3795	15.0063	14.5273	-0.3732	-0.479	-0.8522
Negative	glycerophospholipids	861.543	51.2192	PI(18:0_18:2)	0.891754	0.115434	0.881572	0.965524	0.971871	0.9999	1	0.9999	13.6784	13.5656	13.6249	-0.1128	0.0593	-0.0535
Negative	glycerophospholipids	857.512	42.3157	PI(18:1_18:3)	0.342124	1.15316	0.784688	0.681018	0.312047	0.9999	0.89895	0.474933	16.1052	15.9539	15.7624	-0.1513	-0.1915	-0.3428
Negative	glycerophospholipids	855.497	37.4854	PI(18:2_18:3)	0.000774459	11.992	0.189328	0.0226774	0.000583708	0.926952	0.0956892	0.00357391	13.0133	13.3331	13.8545	0.3198	0.5214	0.8412
Negative	glycerophospholipids	853.481	33.2911	PI(18:3_18:3)	0.0171667	6.0167	0.536895	0.0774885	0.0204952	0.959319	0.192779	0.0492719	9.41465	9.99464	11.0674	0.58	1.0728	1.6528
Negative	glycerophospholipids	758.494	47.3203	PS(16:0_18:2)_A	0.00213449	9.52814	0.705086	0.0123856	0.00246785	0.9999	0.067952	0.00925676	19.3839	19.1615	18.2476	-0.2224	-0.9139	-1.1363
Negative	glycerophospholipids	758.494	48.6275	PS(16:0_18:2)_B	0.00302703	8.7523	0.315274	0.0473739	0.0023932	0.926952	0.151019	0.00900822	18.9072	18.5353	17.8877	-0.3719	-0.6476	-1.0195
Negative	glycerophospholipids	782.491	44.0153	PS(18:2_18:2)	0.0276672	4.60029	0.995764	0.0514903	0.0435962	0.9999	0.15338	0.0926078	13.5926	13.5675	12.8282	-0.0251	-0.7393	-0.7644
Positive	glycerolipids	586.54	62.8735	DG(16:0_0:0_16:0)	0.0966718	2.74143	0.15815	0.989221	0.12466	0.926952	1	0.20834	17.2706	17.9062	17.9518	0.6356	0.0456	0.6812
Positive	glycerolipids	614.571	65.0163	DG(16:0_18:0_0:0)	0.521945	0.679262	0.662985	0.526435	0.9719	0.9999	0.828929	0.9999	18.9509	19.3046	18.859	0.3537	-0.4456	-0.0919
Positive	glycerolipids	612.555	63.1383	DG(16:0_18:1_0:0)	1.05338e-06	39.4944	0.00707699	0.000275194	7.08987e-07	0.926952	0.0291125	0	16.3783	17.3112	18.673	0.9329	1.3618	2.2947
Positive	glycerolipids	608.524	59.1914	DG(16:0_18:3_0:0)_CoE	0.000976215	11.3992	0.246712	0.0214687	0.000767981	0.926952	0.0929031	0.00429804	15.9674	16.7424	18.1465	0.775	1.4041	2.1791
Positive	glycerolipids	608.524	59.1914	DG(16:1_18:2_0:0)_CoE	0.000976215	11.3992	0.246712	0.0214687	0.000767981	0.926952	0.0929031	0.00429804	15.9674	16.7424	18.1465	0.775	1.4041	2.1791
Positive	glycerolipids	606.508	58.0469	DG(16:1_18:3_0:0)	0.00973667	6.40851	0.234468	0.181465	0.00726967	0.926952	0.385512	0.020002	13.855	14.6328	15.4844	0.7778	0.8516	1.6294
Positive	glycerolipids	642.603	66.7286	DG(18:0_0:0_18:0)	0.457175	0.825086	0.744467	0.427699	0.853009	0.9999	0.743442	0.9999	19.7591	19.996	19.5861	0.2369	-0.4099	-0.173
Positive	glycerolipids	638.571	63.5745	DG(18:1_0:0_18:1)	0.190332	1.85675	0.436856	0.806249	0.175152	0.959319	1	0.284052	15.2892	15.7722	16.0132	0.483	0.241	0.724
Positive	glycerolipids	636.556	61.5428	DG(18:1_18:2_0:0)	0.00802484	6.77138	0.0637984	0.510607	0.00699124	0.926952	0.822967	0.0195714	15.1135	15.8537	16.1929	0.7402	0.3392	1.0794
Positive	glycerolipids	634.54	59.2739	DG(18:1_18:3_0:0)_CoE	0.17206	1.98365	0.997388	0.216991	0.241374	0.9999	0.431054	0.384556	17.5233	17.5015	18.0587	-0.0218	0.5572	0.5354
Positive	glycerolipids	634.54	59.2739	DG(18:2_0:0_18:2)_CoE	0.17206	1.98365	0.997388	0.216991	0.241374	0.9999	0.431054	0.384556	17.5233	17.5015	18.0587	-0.0218	0.5572	0.5354
Positive	glycerolipids	632.524	57.3514	DG(18:2_18:3_0:0)	0.000968373	11.4197	0.504771	0.00943408	0.000971442	0.959319	0.0548	0.00489286	15.3071	15.8622	17.5399	0.5551	1.6777	2.2328
Positive	glycerolipids	630.508	55.2408	DG(18:3_18:3_0:0)_CoE	0.00108231	11.1415	0.294184	0.0195887	0.000884326	0.926952	0.0925931	0.00456667	13.671	14.6473	16.5805	0.9763	1.9332	2.9095
Positive	glycerolipids	630.508	55.2408	DG(18:4_18:2_0:0)_CoE	0.00108231	11.1415	0.294184	0.0195887	0.000884326	0.926952	0.0925931	0.00456667	13.671	14.6473	16.5805	0.9763	1.9332	2.9095
Positive	sphingolipid	696.54	51.2677	HexCer(d18:2_16:1)	0.00660645	7.14648	0.602207	0.0431819	0.00628682	0.959319	0.140914	0.0183638	16.4683	16.8656	17.9537	0.3973	1.0881	1.4854
Positive	sphingolipid	780.634	61.5105	HexCer(d18:2_22:1)	0.00128489	10.7204	0.515991	0.0119642	0.00127503	0.959319	0.067102	0.00614138	13.8499	14.3167	15.7028	0.4668	1.3861	1.8529
Positive	glycerolipids	768.554	51.4507	MGDG(16:2_18:2)	0.430058	0.893241	0.952224	0.428706	0.600763	0.9999	0.743442	0.840037	14.6377	14.4943	15.1078	-0.1434	0.6135	0.4701
Positive	glycerolipids	766.541	48.0838	MGDG(16:2_18:3)	0.00982919	7.60323	0.904361	0.0131255	0.0465884	0.9999	0.0690269	0.0945493	11.1897	11.0074	12.284	-0.1823	1.2766	1.0943
Positive	glycerolipids	792.563	49.6401	MGDG(18:3_18:3)	0.00122144	10.8434	0.311899	0.0206035	0.00100726	0.926952	0.0929031	0.00489286	14.8653	15.8636	17.8765	0.9983	2.0129	3.0112
Positive	glycerophospholipids	468.308	13.9897	PC(0:0_14:0)	0.378324	1.03777	0.346312	0.770544	0.740343	0.926952	0.964005	0.942002	13.6711	12.7978	13.2186	-0.8733	0.4208	-0.4525
Positive	glycerophospholipids	496.339	19.4463	PC(0:0_16:0)	0.052445	3.61139	0.998561	0.0787908	0.0864416	0.9999	0.192779	0.156779	13.8451	13.8123	15.3229	-0.0328	1.5106	1.4778
Positive	glycerophospholipids	522.356	19.526	PC(0:0_18:1)_A	0.0173602	5.37627	0.433556	0.150299	0.013942	0.959319	0.324269	0.0343117	15.0972	16.0516	17.5448	0.9544	1.4932	2.4476
Positive	glycerophospholipids	594.413	26.8393	PC(11:0_11:0)	0.583149	0.559204	0.999054	0.626829	0.651926	0.9999	0.874755	0.875591	18.2985	18.2546	19.2479	-0.0439	0.9933	0.9494
Positive	glycerophospholipids	760.584	59.3193	PC(16:0_18:1)	0.000976541	11.3987	0.768161	0.00524654	0.0013048	0.9999	0.049131	0.00614138	14.1687	14.3975	15.6238	0.2288	1.2263	1.4551
Positive	glycerophospholipids	758.569	56.4011	PC(16:0_18:2)	0.0886737	2.86006	0.990119	0.116145	0.146226	0.9999	0.252471	0.242781	17.9619	17.9023	18.8504	-0.0596	0.9481	0.8885
Positive	glycerophospholipids	756.553	53.5939	PC(16:0_18:3)	0.00127956	10.7302	0.844997	0.0056464	0.00185882	0.9999	0.0511467	0.00788788	14.5044	14.841	17.0835	0.3366	2.2425	2.5791
Positive	glycerophospholipids	506.326	13.4689	PC(17:2_0:0)	0.00479961	7.78383	0.506698	0.040906	0.00430023	0.959319	0.138353	0.0138575	12.2315	12.7918	14.1233	0.5603	1.3315	1.8918
Positive	glycerophospholipids	784.584	56.8785	PC(18:0_18:3)	0.0632272	3.3379	0.985456	0.112846	0.0844085	0.9999	0.249669	0.154171	16.0645	16.1372	17.0969	0.0727	0.9597	1.0324
Positive	glycerophospholipids	784.575	53.7035	PC(18:1_18:2)	0.314268	1.25158	0.897662	0.302394	0.532747	0.9999	0.587643	0.760207	16.9042	16.6838	17.4462	-0.2204	0.7624	0.542
Positive	glycerophospholipids	520.34	15.9201	PC(18:2_0:0)_A	0.0114457	6.11135	0.556818	0.0775563	0.0101209	0.959319	0.192779	0.0256241	18.9897	19.4948	20.6283	0.5051	1.1335	1.6386
Positive	glycerophospholipids	782.568	53.7152	PC(18:1_18:3)_CoE	0.309401	1.26982	0.939353	0.310955	0.482485	0.9999	0.591915	0.695816	20.1661	19.982	20.8095	-0.1841	0.8275	0.6434
Positive	glycerophospholipids	782.568	53.7152	PC(18:2_18:2)_CoE	0.309401	1.26982	0.939353	0.310955	0.482485	0.9999	0.591915	0.695816	20.1661	19.982	20.8095	-0.1841	0.8275	0.6434
Positive	glycerophospholipids	780.553	50.5109	PC(18:2_18:3)	0.0115679	6.09219	0.753876	0.0501499	0.0122235	0.9999	0.151453	0.0306679	17.3769	17.7805	19.2297	0.4036	1.4492	1.8528
Positive	glycerophospholipids	518.324	12.9393	PC(18:3_0:0)_A	6.57423e-05	19.5816	0.117449	0.00293124	5.12281e-05	0.926952	0.040552	0.00124545	14.6844	15.8101	17.9423	1.1257	2.1322	3.2579
Positive	glycerophospholipids	518.324	13.7076	PC(18:3_0:0)_B	3.8811e-05	21.5533	0.203998	0.00100965	3.56063e-05	0.926952	0.0291125	0	12.3831	13.0755	14.8358	0.6924	1.7603	2.4527
Positive	glycerophospholipids	778.537	46.4608	PC(18:3_18:3)	0.00089019	11.6335	0.481899	0.00922778	0.000879002	0.959319	0.0548	0.00456667	13.1428	13.9773	16.422	0.8345	2.4447	3.2792
Positive	glycerolipids	812.554	48.7226	SQDG(16:0_16:0)	0.00992135	6.37358	0.127154	0.332497	0.00765983	0.926952	0.617679	0.0208891	16.7999	17.6598	18.2666	0.8599	0.6068	1.4667
Positive	glycerolipids	838.569	49.4711	SQDG(16:0_18:1)	0.000310977	14.5145	0.0701699	0.0247383	0.000213656	0.926952	0.101012	0.00148108	14.4018	15.3599	16.5349	0.9581	1.175	2.1331
Positive	glycerolipids	836.555	45.6124	SQDG(16:0_18:2)	0.0269843	4.64089	0.736781	0.10727	0.0262197	0.9999	0.245002	0.0578935	12.9524	13.3796	14.6178	0.4272	1.2382	1.6654
Positive	glycerolipids	834.539	40.3509	SQDG(16:0_18:3)_A	0.0110466	6.17615	0.42494	0.105306	0.00894225	0.959319	0.242455	0.0239078	13.9306	14.8651	16.4592	0.9345	1.5941	2.5286
Positive	glycerolipids	834.538	41.1697	SQDG(16:0_18:3)_B	0.00903776	6.54722	0.369014	0.104467	0.00712481	0.926952	0.242455	0.0196505	14.1702	15.1597	16.7187	0.9895	1.559	2.5485
Positive	glycerolipids	802.499	42.8234	SQDG(16:2_16:3)	0.761426	0.277589	0.994037	0.82915	0.772237	0.9999	1	0.975036	12.6136	12.693	13.1399	0.0794	0.4469	0.5263
Positive	glycerolipids	862.569	47.9912	SQDG(18:0_18:3)	0.00270383	9.2915	0.272711	0.0394191	0.00226404	0.926952	0.138353	0.00875278	10.439	11.301	12.6994	0.862	1.3984	2.2604
Positive	glycerolipids	860.552	41.5805	SQDG(18:1_18:3)	0.282284	1.54103	0.282284	0.282284	0.282284	0.926952	0.556476	0.434552	NaN	10.6999	11.6366	NaN	0.9367	NaN
Positive	glycerolipids	858.538	36.0456	SQDG(18:2_18:3)_A	0.057615	3.84843	0.249905	0.582155	0.0473713	0.926952	0.851398	0.0945493	9.83829	10.9449	11.5032	1.1066	0.5583	1.6649
Positive	glycerolipids	858.539	37.0259	SQDG(18:2_18:3)_B	0.099459	2.9331	0.822968	0.18372	0.153356	0.9999	0.387183	0.253202	10.1609	10.6232	11.6923	0.4623	1.0691	1.5314
Positive	glycerolipids	856.523	31.7267	SQDG(18:3_18:3)_A	0.00369402	8.88719	0.355696	0.050349	0.00316758	0.926952	0.151453	0.011241	10.6258	11.2754	12.4233	0.6496	1.1479	1.7975
Positive	glycerolipids	856.523	32.857	SQDG(18:3_18:3)_B	0.0541698	3.84536	0.570685	0.206579	0.0560605	0.959319	0.423178	0.105284	11.1247	11.8265	12.8518	0.7018	1.0253	1.7271
Positive	glycerolipids	740.675	69.6592	TG(12:0_14:0_16:0)	0.873044	0.137025	0.967945	0.861365	0.95792	0.9999	1	0.9999	16.1151	16.1496	16.0756	0.0345	-0.074	-0.0395
Positive	glycerolipids	754.69	70.0369	TG(12:0_15:0_16:0)_CoE	0.993325	0.00670232	0.992659	0.998441	0.997853	0.9999	1	0.9999	16.3853	16.3699	16.377	-0.0154	0.0071	-0.0083
Positive	glycerolipids	768.706	70.5914	TG(12:0_16:0_16:0)_CoE	0.830401	0.18812	0.887304	0.833925	0.993357	0.9999	1	0.9999	17.711	17.751	17.7016	0.04	-0.0494	-0.0094
Positive	glycerolipids	782.721	71.0292	TG(12:0_16:0_17:0)_CoE	0.559531	0.603409	0.546152	0.945526	0.737732	0.959319	1	0.942002	17.8737	17.9754	17.945	0.1017	-0.0304	0.0713
Positive	glycerolipids	780.706	70.2704	TG(12:0_16:0_17:1)_CoE	0.633823	0.470064	0.984423	0.64167	0.742602	0.9999	0.874755	0.942002	17.0355	17.0497	16.9731	0.0142	-0.0766	-0.0624
Positive	glycerolipids	792.706	69.9661	TG(12:0_16:1_18:1)_CoE	0.59564	0.536607	0.987273	0.702145	0.610107	0.9999	0.89895	0.840037	17.1713	17.1526	17.0535	-0.0187	-0.0991	-0.1178
Positive	glycerolipids	754.69	70.0369	TG(13:0_14:0_16:0)_CoE	0.993325	0.00670232	0.992659	0.998441	0.997853	0.9999	1	0.9999	16.3853	16.3699	16.377	-0.0154	0.0071	-0.0083
Positive	glycerolipids	768.706	70.5914	TG(13:0_14:0_17:0)_CoE	0.830401	0.18812	0.887304	0.833925	0.993357	0.9999	1	0.9999	17.711	17.751	17.7016	0.04	-0.0494	-0.0094
Positive	glycerolipids	754.69	70.0369	TG(13:0_15:0_15:0)_CoE	0.993325	0.00670232	0.992659	0.998441	0.997853	0.9999	1	0.9999	16.3853	16.3699	16.377	-0.0154	0.0071	-0.0083
Positive	glycerolipids	768.706	70.5914	TG(13:0_15:0_16:0)_CoE	0.830401	0.18812	0.887304	0.833925	0.993357	0.9999	1	0.9999	17.711	17.751	17.7016	0.04	-0.0494	-0.0094
Positive	glycerolipids	782.721	71.0292	TG(13:0_15:0_17:0)_CoE	0.559531	0.603409	0.546152	0.945526	0.737732	0.959319	1	0.942002	17.8737	17.9754	17.945	0.1017	-0.0304	0.0713
Positive	glycerolipids	780.706	70.2704	TG(13:0_15:0_17:1)_CoE	0.633823	0.470064	0.984423	0.64167	0.742602	0.9999	0.874755	0.942002	17.0355	17.0497	16.9731	0.0142	-0.0766	-0.0624
Positive	glycerolipids	794.721	70.733	TG(13:0_15:0_18:1)_CoE	0.199006	1.80145	0.173694	0.589748	0.648543	0.926952	0.851398	0.875315	17.906	18.1433	18.0186	0.2373	-0.1247	0.1126
Positive	glycerolipids	782.721	71.0292	TG(13:0_16:0_16:0)_CoE	0.559531	0.603409	0.546152	0.945526	0.737732	0.959319	1	0.942002	17.8737	17.9754	17.945	0.1017	-0.0304	0.0713
Positive	glycerolipids	780.706	70.2704	TG(13:0_16:0_16:1)_CoE	0.633823	0.470064	0.984423	0.64167	0.742602	0.9999	0.874755	0.942002	17.0355	17.0497	16.9731	0.0142	-0.0766	-0.0624
Positive	glycerolipids	796.738	71.4403	TG(13:0_16:0_17:0)_CoE	0.612207	0.507304	0.590976	0.929859	0.805556	0.959319	1	0.998798	18.7488	18.8581	18.8181	0.1093	-0.04	0.0693
Positive	glycerolipids	754.69	70.0369	TG(14:0_14:0_15:0)_CoE	0.993325	0.00670232	0.992659	0.998441	0.997853	0.9999	1	0.9999	16.3853	16.3699	16.377	-0.0154	0.0071	-0.0083
Positive	glycerolipids	768.706	70.5914	TG(14:0_14:0_16:0)_CoE	0.830401	0.18812	0.887304	0.833925	0.993357	0.9999	1	0.9999	17.711	17.751	17.7016	0.04	-0.0494	-0.0094
Positive	glycerolipids	766.69	69.7406	TG(14:0_14:0_16:1)	0.882268	0.126323	0.987085	0.876503	0.939345	0.9999	1	0.9999	16.9628	16.9863	16.9112	0.0235	-0.0751	-0.0516
Positive	glycerolipids	794.721	70.733	TG(14:0_14:0_18:1)_CoE	0.199006	1.80145	0.173694	0.589748	0.648543	0.926952	0.851398	0.875315	17.906	18.1433	18.0186	0.2373	-0.1247	0.1126
Positive	glycerolipids	792.706	69.9661	TG(14:0_14:1_18:1)_CoE	0.59564	0.536607	0.987273	0.702145	0.610107	0.9999	0.89895	0.840037	17.1713	17.1526	17.0535	-0.0187	-0.0991	-0.1178
Positive	glycerolipids	782.721	71.0292	TG(14:0_15:0_16:0)_CoE	0.559531	0.603409	0.546152	0.945526	0.737732	0.959319	1	0.942002	17.8737	17.9754	17.945	0.1017	-0.0304	0.0713
Positive	glycerolipids	780.706	70.2704	TG(14:0_15:0_16:1)_CoE	0.633823	0.470064	0.984423	0.64167	0.742602	0.9999	0.874755	0.942002	17.0355	17.0497	16.9731	0.0142	-0.0766	-0.0624
Positive	glycerolipids	796.738	71.4403	TG(14:0_15:0_17:0)_CoE	0.612207	0.507304	0.590976	0.929859	0.805556	0.959319	1	0.998798	18.7488	18.8581	18.8181	0.1093	-0.04	0.0693
Positive	glycerolipids	810.754	71.8128	TG(14:0_15:0_18:0)_CoE	0.0851156	2.91615	0.176451	0.930998	0.0950424	0.926952	1	0.164747	18.6039	18.792	18.828	0.1881	0.036	0.2241
Positive	glycerolipids	808.738	71.1181	TG(14:0_15:0_18:1)_CoE	0.35617	1.10709	0.34275	0.57591	0.904739	0.926952	0.851398	0.9999	18.0811	18.232	18.1257	0.1509	-0.1063	0.0446
Positive	glycerolipids	806.722	70.4109	TG(14:0_15:1_18:1)_CoE	0.871915	0.138397	0.958269	0.966953	0.860088	0.9999	1	0.9999	17.2402	17.2692	17.2949	0.029	0.0257	0.0547
Positive	glycerolipids	804.705	69.6617	TG(14:0_15:1_18:2)_CoE	0.358677	1.09878	0.599693	0.340353	0.885225	0.959319	0.617679	0.9999	15.0512	15.187	14.9857	0.1358	-0.2013	-0.0655
Positive	glycerolipids	796.738	71.4403	TG(14:0_16:0_16:0)_CoE	0.612207	0.507304	0.590976	0.929859	0.805556	0.959319	1	0.998798	18.7488	18.8581	18.8181	0.1093	-0.04	0.0693
Positive	glycerolipids	794.721	70.733	TG(14:0_16:0_16:1)_CoE	0.199006	1.80145	0.173694	0.589748	0.648543	0.926952	0.851398	0.875315	17.906	18.1433	18.0186	0.2373	-0.1247	0.1126
Positive	glycerolipids	810.754	71.8128	TG(14:0_16:0_17:0)_CoE	0.0851156	2.91615	0.176451	0.930998	0.0950424	0.926952	1	0.164747	18.6039	18.792	18.828	0.1881	0.036	0.2241
Positive	glycerolipids	808.738	71.1181	TG(14:0_16:0_17:1)_CoE	0.35617	1.10709	0.34275	0.57591	0.904739	0.926952	0.851398	0.9999	18.0811	18.232	18.1257	0.1509	-0.1063	0.0446
Positive	glycerolipids	792.706	69.9661	TG(14:0_16:1_16:1)_CoE	0.59564	0.536607	0.987273	0.702145	0.610107	0.9999	0.89895	0.840037	17.1713	17.1526	17.0535	-0.0187	-0.0991	-0.1178
Positive	glycerolipids	808.738	71.1181	TG(14:0_16:1_17:0)_CoE	0.35617	1.10709	0.34275	0.57591	0.904739	0.926952	0.851398	0.9999	18.0811	18.232	18.1257	0.1509	-0.1063	0.0446
Positive	glycerolipids	820.737	70.8407	TG(14:0_16:1_18:1)_CoE	0.0595972	3.42312	0.337973	0.498085	0.0487596	0.926952	0.812377	0.0945493	18.0845	18.2973	18.4655	0.2128	0.1682	0.381
Positive	glycerolipids	850.785	72.1883	TG(14:0_18:0_18:1)_CoE	0.00212459	9.53815	0.188078	0.0597078	0.00155379	0.926952	0.172187	0.00685	19.1522	19.8168	20.7168	0.6646	0.9	1.5646
Positive	glycerolipids	880.831	73.4761	TG(14:0_18:0_20:0)_CoE	0.393572	0.992974	0.48509	0.437621	0.995977	0.959319	0.74939	0.9999	17.9498	18.1713	17.9337	0.2215	-0.2376	-0.0161
Positive	glycerolipids	844.737	70.1804	TG(14:0_18:1_18:3)_CoE	0.000177088	16.2307	0.274867	0.0035716	0.000159192	0.926952	0.040552	0.00148108	15.414	16.1132	17.829	0.6992	1.7158	2.415
Positive	glycerolipids	842.721	69.2311	TG(14:0_18:2_18:3)	0.00031034	14.5195	0.289147	0.00592534	0.000272638	0.926952	0.0521484	0.00200488	13.3778	14.1221	15.8691	0.7443	1.747	2.4913
Positive	glycerolipids	806.722	70.4109	TG(14:1_15:0_18:1)_CoE	0.871915	0.138397	0.958269	0.966953	0.860088	0.9999	1	0.9999	17.2402	17.2692	17.2949	0.029	0.0257	0.0547
Positive	glycerolipids	804.705	69.6617	TG(14:1_15:1_18:1)_CoE	0.358677	1.09878	0.599693	0.340353	0.885225	0.959319	0.617679	0.9999	15.0512	15.187	14.9857	0.1358	-0.2013	-0.0655
Positive	glycerolipids	792.706	69.9661	TG(14:1_16:0_16:1)_CoE	0.59564	0.536607	0.987273	0.702145	0.610107	0.9999	0.89895	0.840037	17.1713	17.1526	17.0535	-0.0187	-0.0991	-0.1178
Positive	glycerolipids	820.737	70.8407	TG(14:1_16:0_18:1)_CoE	0.0595972	3.42312	0.337973	0.498085	0.0487596	0.926952	0.812377	0.0945493	18.0845	18.2973	18.4655	0.2128	0.1682	0.381
Positive	glycerolipids	790.69	69.1774	TG(14:1_16:1_16:1)	0.257373	1.48799	0.292042	0.988385	0.358112	0.926952	1	0.536172	14.6345	14.907	14.8816	0.2725	-0.0254	0.2471
Positive	glycerolipids	820.737	70.8407	TG(14:1_16:1_18:0)_CoE	0.0595972	3.42312	0.337973	0.498085	0.0487596	0.926952	0.812377	0.0945493	18.0845	18.2973	18.4655	0.2128	0.1682	0.381
Positive	glycerolipids	794.721	70.733	TG(15:0_15:0_16:1)_CoE	0.199006	1.80145	0.173694	0.589748	0.648543	0.926952	0.851398	0.875315	17.906	18.1433	18.0186	0.2373	-0.1247	0.1126
Positive	glycerolipids	810.754	71.8128	TG(15:0_15:0_17:0)_CoE	0.0851156	2.91615	0.176451	0.930998	0.0950424	0.926952	1	0.164747	18.6039	18.792	18.828	0.1881	0.036	0.2241
Positive	glycerolipids	810.754	71.8128	TG(15:0_16:0_16:0)_CoE	0.0851156	2.91615	0.176451	0.930998	0.0950424	0.926952	1	0.164747	18.6039	18.792	18.828	0.1881	0.036	0.2241
Positive	glycerolipids	808.738	71.1181	TG(15:0_16:0_16:1)_CoE	0.35617	1.10709	0.34275	0.57591	0.904739	0.926952	0.851398	0.9999	18.0811	18.232	18.1257	0.1509	-0.1063	0.0446
Positive	glycerolipids	824.77	72.1924	TG(15:0_16:0_17:0)	0.0604526	3.40299	0.562498	0.297054	0.0504907	0.959319	0.581467	0.0954276	19.3161	19.6341	20.1068	0.318	0.4727	0.7907
Positive	glycerolipids	822.752	71.4981	TG(15:0_16:0_17:1)_CoE	0.10744	2.59855	0.561352	0.453258	0.0903462	0.959319	0.761989	0.160664	18.6591	18.7698	18.9004	0.1107	0.1306	0.2413
Positive	glycerolipids	838.785	72.5146	TG(15:0_16:0_18:0)_CoE	0.416919	0.927902	0.788911	0.766682	0.384629	0.9999	0.96365	0.563532	17.9434	18.0367	18.1354	0.0933	0.0987	0.192
Positive	glycerolipids	834.753	71.1907	TG(15:0_16:0_18:2)_CoE	0.00745163	6.91322	0.593299	0.0490147	0.00697641	0.959319	0.151453	0.0195714	18.1787	18.5068	19.3701	0.3281	0.8633	1.1914
Positive	glycerolipids	832.738	70.5481	TG(15:0_16:0_18:3)_CoE	0.00393742	8.19314	0.585164	0.0283187	0.00383174	0.959319	0.107697	0.0125446	16.3029	16.6611	17.6924	0.3582	1.0313	1.3895
Positive	glycerolipids	806.722	70.4109	TG(15:0_16:1_16:1)_CoE	0.871915	0.138397	0.958269	0.966953	0.860088	0.9999	1	0.9999	17.2402	17.2692	17.2949	0.029	0.0257	0.0547
Positive	glycerolipids	822.752	71.4981	TG(15:0_16:1_17:0)_CoE	0.10744	2.59855	0.561352	0.453258	0.0903462	0.959319	0.761989	0.160664	18.6591	18.7698	18.9004	0.1107	0.1306	0.2413
Positive	glycerolipids	836.769	71.8506	TG(15:0_16:1_18:0)_CoE	0.0222418	4.95769	0.775794	0.0836871	0.0228048	0.9999	0.199424	0.0533949	18.2979	18.4042	18.7642	0.1063	0.36	0.4663
Positive	glycerolipids	834.753	71.1907	TG(15:0_16:1_18:1)_CoE	0.00745163	6.91322	0.593299	0.0490147	0.00697641	0.959319	0.151453	0.0195714	18.1787	18.5068	19.3701	0.3281	0.8633	1.1914
Positive	glycerolipids	832.738	70.5481	TG(15:0_16:1_18:2)_CoE	0.00393742	8.19314	0.585164	0.0283187	0.00383174	0.959319	0.107697	0.0125446	16.3029	16.6611	17.6924	0.3582	1.0313	1.3895
Positive	glycerolipids	838.785	72.5146	TG(15:0_17:0_17:0)_CoE	0.416919	0.927902	0.788911	0.766682	0.384629	0.9999	0.96365	0.563532	17.9434	18.0367	18.1354	0.0933	0.0987	0.192
Positive	glycerolipids	836.769	71.8506	TG(15:0_17:0_17:1)_CoE	0.0222418	4.95769	0.775794	0.0836871	0.0228048	0.9999	0.199424	0.0533949	18.2979	18.4042	18.7642	0.1063	0.36	0.4663
Positive	glycerolipids	864.799	72.5341	TG(15:0_17:0_19:1)_CoE	0.0593771	3.42873	0.528219	0.315432	0.0489952	0.959319	0.591915	0.0945493	17.3207	17.5801	17.9354	0.2594	0.3553	0.6147
Positive	glycerolipids	864.799	72.5341	TG(15:0_18:0_18:1)_CoE	0.0593771	3.42873	0.528219	0.315432	0.0489952	0.959319	0.591915	0.0945493	17.3207	17.5801	17.9354	0.2594	0.3553	0.6147
Positive	glycerolipids	862.784	71.9028	TG(15:0_18:1_18:1)_CoE	0.0268423	4.64932	0.707211	0.113851	0.0254073	0.9999	0.249669	0.0565821	18.5902	18.9716	19.9916	0.3814	1.02	1.4014
Positive	glycerolipids	860.768	71.2895	TG(15:0_18:1_18:2)_CoE	0.00245536	9.21229	0.51833	0.0216579	0.00232672	0.959319	0.0929031	0.00875278	16.9122	17.3462	18.5228	0.434	1.1766	1.6106
Positive	glycerolipids	858.753	70.4865	TG(15:0_18:2_18:2)_CoE	0.000223756	15.5022	0.375554	0.00324414	0.000220502	0.926952	0.040552	0.00148108	16.5632	17.0765	18.5573	0.5133	1.4808	1.9941
Positive	glycerolipids	856.736	69.6709	TG(15:0_18:2_18:3)	3.21547e-05	22.292	0.166794	0.000996165	2.8344e-05	0.926952	0.0291125	0	14.2235	15.2501	17.6949	1.0266	2.4448	3.4714
Positive	glycerolipids	854.722	68.9787	TG(15:0_18:3_18:3)	0.00126892	12.2351	0.483746	0.00949844	0.00161865	0.959319	0.0548	0.00685	13.2894	14.1206	16.3979	0.8312	2.2773	3.1085
Positive	glycerolipids	806.722	70.4109	TG(15:1_16:0_16:1)_CoE	0.871915	0.138397	0.958269	0.966953	0.860088	0.9999	1	0.9999	17.2402	17.2692	17.2949	0.029	0.0257	0.0547
Positive	glycerolipids	832.738	70.5481	TG(15:1_16:0_18:2)_CoE	0.00393742	8.19314	0.585164	0.0283187	0.00383174	0.959319	0.107697	0.0125446	16.3029	16.6611	17.6924	0.3582	1.0313	1.3895
Positive	glycerolipids	804.705	69.6617	TG(15:1_16:1_16:1)_CoE	0.358677	1.09878	0.599693	0.340353	0.885225	0.959319	0.617679	0.9999	15.0512	15.187	14.9857	0.1358	-0.2013	-0.0655
Positive	glycerolipids	822.752	71.4981	TG(16:0_16:0_16:1)_CoE	0.10744	2.59855	0.561352	0.453258	0.0903462	0.959319	0.761989	0.160664	18.6591	18.7698	18.9004	0.1107	0.1306	0.2413
Positive	glycerolipids	838.785	72.5146	TG(16:0_16:0_17:0)_CoE	0.416919	0.927902	0.788911	0.766682	0.384629	0.9999	0.96365	0.563532	17.9434	18.0367	18.1354	0.0933	0.0987	0.192
Positive	glycerolipids	852.797	72.0394	TG(16:0_16:0_18:0)_A	0.0076352	6.86651	0.351043	0.0955973	0.00598468	0.926952	0.223884	0.0176774	16.3322	17.024	18.11	0.6918	1.086	1.7778
Positive	glycerolipids	852.799	72.8697	TG(16:0_16:0_18:0)_B	0.195781	1.82165	0.238275	0.995169	0.274337	0.926952	1	0.429475	18.2568	18.6297	18.6091	0.3729	-0.0206	0.3523
Positive	glycerolipids	848.768	71.5364	TG(16:0_16:0_18:2)	0.813843	0.208827	0.845128	0.999967	0.841172	0.9999	1	0.9999	20.4615	21.1562	21.1659	0.6947	0.0097	0.7044
Positive	glycerolipids	846.753	70.9406	TG(16:0_16:0_18:3)_CoE	0.000740866	12.1078	0.254653	0.0159044	0.000595602	0.926952	0.0792109	0.00357391	18.1502	19.0475	20.7761	0.8973	1.7286	2.6259
Positive	glycerolipids	820.737	70.8407	TG(16:0_16:1_16:1)_CoE	0.0595972	3.42312	0.337973	0.498085	0.0487596	0.926952	0.812377	0.0945493	18.0845	18.2973	18.4655	0.2128	0.1682	0.381
Positive	glycerolipids	836.769	71.8506	TG(16:0_16:1_17:0)_CoE	0.0222418	4.95769	0.775794	0.0836871	0.0228048	0.9999	0.199424	0.0533949	18.2979	18.4042	18.7642	0.1063	0.36	0.4663
Positive	glycerolipids	850.784	72.1439	TG(16:0_16:1_18:0)_CoE	0.00212459	9.53815	0.188078	0.0597078	0.00155379	0.926952	0.172187	0.00685	19.1522	19.8168	20.7168	0.6646	0.9	1.5646
Positive	glycerolipids	848.768	71.5499	TG(16:0_16:1_18:1)	0.00324379	8.60337	0.378696	0.0409342	0.00268275	0.926952	0.138353	0.00973421	20.4615	21.1562	22.5227	0.6947	1.3665	2.0612
Positive	glycerolipids	846.753	70.9406	TG(16:0_16:1_18:2)_CoE	0.000740866	12.1078	0.254653	0.0159044	0.000595602	0.926952	0.0792109	0.00357391	18.1502	19.0475	20.7761	0.8973	1.7286	2.6259
Positive	glycerolipids	844.737	70.1804	TG(16:0_16:1_18:3)_CoE	0.000177088	16.2307	0.274867	0.0035716	0.000159192	0.926952	0.040552	0.00148108	15.414	16.1132	17.829	0.6992	1.7158	2.415
Positive	glycerolipids	866.815	73.1517	TG(16:0_17:0_18:0)	0.890331	0.117039	0.884158	0.945711	0.986716	0.9999	1	0.9999	16.622	16.6742	16.6392	0.0522	-0.035	0.0172
Positive	glycerolipids	864.799	72.5341	TG(16:0_17:0_18:1)_CoE	0.0593771	3.42873	0.528219	0.315432	0.0489952	0.959319	0.591915	0.0945493	17.3207	17.5801	17.9354	0.2594	0.3553	0.6147
Positive	glycerolipids	862.784	71.9028	TG(16:0_17:1_18:1)_CoE	0.0268423	4.64932	0.707211	0.113851	0.0254073	0.9999	0.249669	0.0565821	18.5902	18.9716	19.9916	0.3814	1.02	1.4014
Positive	glycerolipids	858.753	70.5105	TG(16:0_17:2_18:2)_CoE	0.000223756	15.5022	0.375554	0.00324414	0.000220502	0.926952	0.040552	0.00148108	16.5632	17.0765	18.5573	0.5133	1.4808	1.9941
Positive	glycerolipids	880.832	73.4761	TG(16:0_18:0_18:0)_CoE	0.393572	0.992974	0.48509	0.437621	0.995977	0.959319	0.74939	0.9999	17.9498	18.1713	17.9337	0.2215	-0.2376	-0.0161
Positive	glycerolipids	878.817	72.859	TG(16:0_18:0_18:1)	0.272387	1.42012	0.369703	0.991191	0.310461	0.926952	1	0.474933	17.9901	18.7444	18.813	0.7543	0.0686	0.8229
Positive	glycerolipids	876.799	72.2285	TG(16:0_18:0_18:2)_CoE	0.120009	2.45025	0.700863	0.377394	0.105535	0.9999	0.671478	0.179547	19.9716	20.4637	21.2968	0.4921	0.8331	1.3252
Positive	glycerolipids	874.785	71.5771	TG(16:0_18:0_18:3)_CoE	0.00711752	7.00174	0.405958	0.0760489	0.00578754	0.959	0.192779	0.0172739	19.4319	20.0827	21.2517	0.6508	1.169	1.8198
Positive	glycerolipids	876.799	72.2285	TG(16:0_18:1_18:1)_CoE	0.120009	2.45025	0.700863	0.377394	0.105535	0.9999	0.671478	0.179547	19.9716	20.4637	21.2968	0.4921	0.8331	1.3252
Positive	glycerolipids	874.785	71.5771	TG(16:0_18:1_18:2)_CoE	0.00711752	7.00174	0.405958	0.0760489	0.00578754	0.959	0.192779	0.0172739	19.4319	20.0827	21.2517	0.6508	1.169	1.8198
Positive	glycerolipids	872.768	70.8813	TG(16:0_18:1_18:3)_CoE	0.000134472	17.1169	0.20129	0.00369221	0.000112876	0.926952	0.040552	0.00124545	20.6989	21.2579	22.4704	0.559	1.2125	1.7715
Positive	glycerolipids	890.814	72.5641	TG(16:0_18:1_19:1)_CoE	0.0547699	3.54727	0.25627	0.596558	0.0464954	0.926952	0.851398	0.0945493	16.9031	17.4095	17.7121	0.5064	0.3026	0.809
Positive	glycerolipids	872.769	70.8813	TG(16:0_18:2_18:2)_CoE	0.000134472	17.1169	0.20129	0.00369221	0.000112876	0.926952	0.040552	0.00124545	20.6989	21.2579	22.4704	0.559	1.2125	1.7715
Positive	glycerolipids	870.753	70.2319	TG(16:0_18:2_18:3)_CoE	4.43038e-05	21.045	0.167598	0.00138992	3.8245e-05	0.926952	0.0291125	0	18.7441	19.7206	21.9635	0.9765	2.2429	3.2194
Positive	glycerolipids	890.814	72.5641	TG(16:0_18:2_19:0)_CoE	0.0547699	3.54727	0.25627	0.596558	0.0464954	0.926952	0.851398	0.0945493	16.9031	17.4095	17.7121	0.5064	0.3026	0.809
Positive	glycerolipids	888.798	71.9482	TG(16:0_18:2_19:1)_CoE	0.0133381	5.83674	0.26336	0.208459	0.0100805	0.926952	0.423178	0.0256241	16.5991	17.1684	17.7908	0.5693	0.6224	1.1917
Positive	glycerolipids	868.738	69.5124	TG(16:0_18:3_18:3)_CoE	0.000272947	14.9005	0.210567	0.00723407	0.000221737	0.926952	0.0548	0.00148108	17.6419	18.7752	21.0586	1.1333	2.2834	3.4167
Positive	glycerolipids	844.737	70.1804	TG(16:1_16:1_18:2)_CoE	0.000177088	16.2307	0.274867	0.0035716	0.000159192	0.926952	0.040552	0.00148108	15.414	16.1132	17.829	0.6992	1.7158	2.415
Positive	glycerolipids	862.784	71.9028	TG(16:1_17:0_18:1)_CoE	0.0268423	4.64932	0.707211	0.113851	0.0254073	0.9999	0.249669	0.0565821	18.5902	18.9716	19.9916	0.3814	1.02	1.4014
Positive	glycerolipids	860.768	71.2895	TG(16:1_17:0_18:2)_CoE	0.00245536	9.21229	0.51833	0.0216579	0.00232672	0.959319	0.0929031	0.00875278	16.9122	17.3462	18.5228	0.434	1.1766	1.6106
Positive	glycerolipids	860.768	71.2895	TG(16:1_17:1_18:1)_CoE	0.00245536	9.21229	0.51833	0.0216579	0.00232672	0.959319	0.0929031	0.00875278	16.9122	17.3462	18.5228	0.434	1.1766	1.6106
Positive	glycerolipids	878.816	72.7928	TG(16:1_18:0_18:0)	0.286498	1.36019	0.378869	0.994058	0.328978	0.926952	1	0.498044	18.0135	18.7568	18.813	0.7433	0.0562	0.7995
Positive	glycerolipids	876.799	72.2285	TG(16:1_18:0_18:1)_CoE	0.120009	2.45025	0.700863	0.377394	0.105535	0.9999	0.671478	0.179547	19.9716	20.4637	21.2968	0.4921	0.8331	1.3252
Positive	glycerolipids	874.785	71.5771	TG(16:1_18:0_18:2)_CoE	0.00711752	7.00174	0.405958	0.0760489	0.00578754	0.959	0.192779	0.0172739	19.4319	20.0827	21.2517	0.6508	1.169	1.8198
Positive	glycerolipids	874.785	71.5771	TG(16:1_18:1_18:1)_CoE	0.00711752	7.00174	0.405958	0.0760489	0.00578754	0.959	0.192779	0.0172739	19.4319	20.0827	21.2517	0.6508	1.169	1.8198
Positive	glycerolipids	872.769	70.8813	TG(16:1_18:1_18:2)_CoE	0.000134472	17.1169	0.20129	0.00369221	0.000112876	0.926952	0.040552	0.00124545	20.6989	21.2579	22.4704	0.559	1.2125	1.7715
Positive	glycerolipids	870.752	70.2319	TG(16:1_18:1_18:3)_CoE	4.43038e-05	21.045	0.167598	0.00138992	3.8245e-05	0.926952	0.0291125	0	18.7441	19.7206	21.9635	0.9765	2.2429	3.2194
Positive	glycerolipids	870.752	70.2319	TG(16:1_18:2_18:2)_CoE	4.43038e-05	21.045	0.167598	0.00138992	3.8245e-05	0.926952	0.0291125	0	18.7441	19.7206	21.9635	0.9765	2.2429	3.2194
Positive	glycerolipids	868.737	69.5124	TG(16:1_18:2_18:3)_CoE	0.000272947	14.9005	0.210567	0.00723407	0.000221737	0.926952	0.0548	0.00148108	17.6419	18.7752	21.0586	1.1333	2.2834	3.4167
Positive	glycerolipids	890.814	72.5641	TG(17:0_18:0_18:2)_CoE	0.0547699	3.54727	0.25627	0.596558	0.0464954	0.926952	0.851398	0.0945493	16.9031	17.4095	17.7121	0.5064	0.3026	0.809
Positive	glycerolipids	890.814	72.5641	TG(17:0_18:1_18:1)_CoE	0.0547699	3.54727	0.25627	0.596558	0.0464954	0.926952	0.851398	0.0945493	16.9031	17.4095	17.7121	0.5064	0.3026	0.809
Positive	glycerolipids	888.798	71.9482	TG(17:0_18:1_18:2)_CoE	0.0133381	5.83674	0.26336	0.208459	0.0100805	0.926952	0.423178	0.0256241	16.5991	17.1684	17.7908	0.5693	0.6224	1.1917
Positive	glycerolipids	886.784	71.2914	TG(17:0_18:2_18:2)	0.0190691	5.21613	0.591123	0.110481	0.0168135	0.959319	0.249669	0.0407363	17.4477	17.8581	18.7506	0.4104	0.8925	1.3029
Positive	glycerolipids	884.767	70.5911	TG(17:0_18:2_18:3)_CoE	0.000832932	11.804	0.444952	0.00953981	0.000797547	0.959319	0.0548	0.00429804	15.6725	16.3397	18.1814	0.6672	1.8417	2.5089
Positive	glycerolipids	882.752	69.7561	TG(17:0_18:3_18:3)	9.30205e-05	18.3567	0.326569	0.00156853	9.29219e-05	0.926952	0.0291125	0.00124545	15.8595	16.3117	17.6371	0.4522	1.3254	1.7776
Positive	glycerolipids	888.798	71.9482	TG(17:1_18:0_18:2)_CoE	0.0133381	5.83674	0.26336	0.208459	0.0100805	0.926952	0.423178	0.0256241	16.5991	17.1684	17.7908	0.5693	0.6224	1.1917
Positive	glycerolipids	888.798	71.9482	TG(17:1_18:1_18:1)_CoE	0.0133381	5.83674	0.26336	0.208459	0.0100805	0.926952	0.423178	0.0256241	16.5991	17.1684	17.7908	0.5693	0.6224	1.1917
Positive	glycerolipids	884.767	70.5911	TG(17:1_18:1_18:3)_CoE	0.000832932	11.804	0.444952	0.00953981	0.000797547	0.959319	0.0548	0.00429804	15.6725	16.3397	18.1814	0.6672	1.8417	2.5089
Positive	glycerolipids	884.767	70.5911	TG(17:1_18:2_18:2)_CoE	0.000832932	11.804	0.444952	0.00953981	0.000797547	0.959319	0.0548	0.00429804	15.6725	16.3397	18.1814	0.6672	1.8417	2.5089
Positive	glycerolipids	882.752	69.789	TG(17:1_18:2_18:3)_CoE	5.51766e-05	20.2211	0.364187	0.000829824	5.9854e-05	0.926952	0.0291125	0.00124545	15.8595	16.3117	17.8166	0.4522	1.5049	1.9571
Positive	glycerolipids	880.738	68.8726	TG(17:1_18:2_18:4)_CoE	0.310738	1.26476	0.299793	0.525747	0.900212	0.926952	0.828929	0.9999	17.4257	15.5799	16.9015	-1.8458	1.3216	-0.5242
Positive	glycerolipids	880.738	68.8726	TG(17:1_18:3_18:3)_CoE	0.310738	1.26476	0.299793	0.525747	0.900212	0.926952	0.828929	0.9999	17.4257	15.5799	16.9015	-1.8458	1.3216	-0.5242
Positive	glycerolipids	882.752	69.789	TG(17:2_18:1_18:3)_CoE	5.51766e-05	20.2211	0.364187	0.000829824	5.9854e-05	0.926952	0.0291125	0.00124545	15.8595	16.3117	17.8166	0.4522	1.5049	1.9571
Positive	glycerolipids	882.752	69.789	TG(17:2_18:2_18:2)_CoE	5.51766e-05	20.2211	0.364187	0.000829824	5.9854e-05	0.926952	0.0291125	0.00124545	15.8595	16.3117	17.8166	0.4522	1.5049	1.9571
Positive	glycerolipids	880.738	68.8726	TG(17:2_18:2_18:3)_CoE	0.310738	1.26476	0.299793	0.525747	0.900212	0.926952	0.828929	0.9999	17.4257	15.5799	16.9015	-1.8458	1.3216	-0.5242
Positive	glycerolipids	908.863	74.03	TG(18:0_18:0_18:0)	0.642308	0.455973	0.999895	0.688454	0.696722	0.9999	0.89895	0.923526	17.689	17.6913	17.554	0.0023	-0.1373	-0.135
Positive	glycerolipids	904.831	72.85	TG(18:0_18:1_18:1)	0.534747	0.652795	0.729543	0.933986	0.518329	0.9999	1	0.74353	17.9655	18.6103	18.9078	0.6448	0.2975	0.9423
Positive	glycerolipids	900.8	71.6235	TG(18:0_18:1_18:3)_CoE	0.272331	1.42037	0.950921	0.424909	0.281243	0.9999	0.743442	0.434552	19.5995	19.7938	20.6183	0.1943	0.8245	1.0188
Positive	glycerolipids	898.782	70.8284	TG(18:0_18:2_18:3)_CoE	0.0220204	4.97414	0.8537	0.0693656	0.024828	0.9999	0.190156	0.0565821	19.1259	19.3646	20.4381	0.2387	1.0735	1.3122
Positive	glycerolipids	896.769	70.1935	TG(18:0_18:2_18:4)_CoE	0.000228929	15.4314	0.246053	0.00517443	0.000195768	0.926952	0.049131	0.00148108	20.661	21.1633	22.2862	0.5023	1.1229	1.6252
Positive	glycerolipids	896.769	70.1935	TG(18:0_18:3_18:3)_CoE	0.000228929	15.4314	0.246053	0.00517443	0.000195768	0.926952	0.049131	0.00148108	20.661	21.1633	22.2862	0.5023	1.1229	1.6252
Positive	glycerolipids	902.816	72.2345	TG(18:1_18:1_18:1)	0.833764	0.184009	0.997739	0.876896	0.84577	0.9999	1	0.9999	19.3231	19.3836	19.8466	0.0605	0.463	0.5235
Positive	glycerolipids	900.8	71.6235	TG(18:1_18:1_18:2)_CoE	0.272331	1.42037	0.950921	0.424909	0.281243	0.9999	0.743442	0.434552	19.5995	19.7938	20.6183	0.1943	0.8245	1.0188
Positive	glycerolipids	898.782	70.8284	TG(18:1_18:1_18:3)_CoE	0.0220204	4.97414	0.8537	0.0693656	0.024828	0.9999	0.190156	0.0565821	19.1259	19.3646	20.4381	0.2387	1.0735	1.3122
Positive	glycerolipids	930.848	72.2469	TG(18:1_18:1_20:1)	0.887823	0.119932	0.995792	0.890266	0.926323	0.9999	1	0.9999	14.5003	14.4181	14.8513	-0.0822	0.4332	0.351
Positive	glycerolipids	898.783	70.8284	TG(18:1_18:2_18:2)_CoE	0.0220204	4.97414	0.8537	0.0693656	0.024828	0.9999	0.190156	0.0565821	19.1259	19.3646	20.4381	0.2387	1.0735	1.3122
Positive	glycerolipids	896.769	70.1935	TG(18:1_18:2_18:3)_CoE	0.000228929	15.4314	0.246053	0.00517443	0.000195768	0.926952	0.049131	0.00148108	20.661	21.1633	22.2862	0.5023	1.1229	1.6252
Positive	glycerolipids	894.753	69.4857	TG(18:1_18:2_18:4)_CoE	1.22351e-05	26.3874	0.0828813	0.000646743	9.88504e-06	0.926952	0.0291125	0	18.76	19.6568	21.5078	0.8968	1.851	2.7478
Positive	glycerolipids	894.753	69.4857	TG(18:1_18:3_18:3)_CoE	1.22351e-05	26.3874	0.0828813	0.000646743	9.88504e-06	0.926952	0.0291125	0	18.76	19.6568	21.5078	0.8968	1.851	2.7478
Positive	glycerolipids	894.753	69.4857	TG(18:2_18:2_18:3)_CoE	1.22351e-05	26.3874	0.0828813	0.000646743	9.88504e-06	0.926952	0.0291125	0	18.76	19.6568	21.5078	0.8968	1.851	2.7478
Positive	glycerolipids	928.831	70.9184	TG(18:2_18:2_20:0)	0.00281991	8.90675	0.361057	0.0380718	0.00231674	0.926952	0.138353	0.00875278	13.1879	13.9977	15.572	0.8098	1.5743	2.3841
Positive	glycerolipids	892.737	68.7027	TG(18:2_18:3_18:3)	5.60599e-05	20.1639	0.180495	0.00166004	4.85138e-05	0.926952	0.0291125	0	17.458	18.5352	21.0177	1.0772	2.4825	3.5597
Positive	glycerolipids	954.845	72.5315	TG(18:2_18:3_22:0)	0.000488021	13.2304	0.371214	0.00703946	0.000451986	0.926952	0.0548	0.00318605	13.599	14.2128	15.8014	0.6138	1.5886	2.2024
Positive	glycerolipids	890.722	67.9058	TG(18:3_18:3_18:3)	0.000326874	14.3684	0.221423	0.00823158	0.00026596	0.926952	0.0548	0.00200488	16.8654	18.0304	20.3778	1.165	2.3474	3.5124
Positive	glycerolipids	924.799	70.2123	TG(18:3_18:3_20:0)	0.00338214	8.51392	0.59215	0.0242891	0.00335126	0.959319	0.100882	0.0117924	16.428	16.783	17.8451	0.355	1.0621	1.4171

## Sheet: (c)Figure2_Top_Middle_Bottom
							Relative Log2 values scaled by row 100%							20	19	18	17	16	15	14	13	12	11	10	9	8	7	6	5	4	3	2	1	0
												Leaf		Top of Fungus Garden							Middle of Fungus Garden							Bottom of Fungus Garden
	Included in Figure 2 [Top vs Bottom fungus garden]	Included in Figure S1	row m/z	row retention time	Ionization Mode	Short Lipid Name	Lipid Name (Significantly Changing between Top vs Bottom fungus garden) co-eluting lipid species were not included in this table or Figure S1		contains 18:3	contains 18:2		leaf		Ariadna-Atta cephalotes-T	Dora-Atta cephalotes-T	Emma-Atta cephalotes-T	Olivia-Atta cephalotes-T	Regina-Atta cephalotes-T	Zoe-Atta cephalotes-T		Ariadna-Atta cephalotes-M	Dora-Atta cephalotes-M	Emma-Atta cephalotes-M	Olivia-Atta cephalotes-M	Regina-Atta cephalotes-M	Zoe-Atta cephalotes-M		Ariadna-Atta cephalotes-B	Dora-Atta cephalotes-B	Emma-Atta cephalotes-B	Olivia-Atta cephalotes-B	Regina-Atta cephalotes-B	Zoe-Atta cephalotes-B		carbon #	double bond #	GLOBAL p-value	GLOBAL F-value	Bottom vs Middle p-value	Middle vs Top p-value	Bottom vs Top p-value (significant at <0.05)	Bottom vs Middle Benjamini-Hochberg False Discovery Rate (FDR)-adjusted p-values	Middle vs Top Benjamini-Hochberg False Discovery Rate (FDR)-adjusted p-values	Bottom vs Top Benjamini-Hochberg False Discovery Rate (FDR)-adjusted p-values (significant at <0.05) (red text denotes lipids with p-values < 0.05, yet adjusted p-values > 0.05)	Log2 Fold Change (Middle/Bottom)	Log2 Fold Change (Top/Middle)	Log2 Fold Change (Top/Bottom)	Mean Log2 Abundance Top	Mean Log2 Abundance Middle
1		Yes	768.554	51.4507	Positive	MGDG(16:2_18:2)	MGDG(16:2_18:2)					17.791		15.6803	15.8105	14.8262	14.7939	15.2029	14.3333		15.063	15.4252	14.4103	12.6876	13.8192	15.5606		14.1419	13.9035	15.2563	14.8096	15.7008	14.014		34	4	0.430058	0.893241	0.952224	0.428706	0.600763	0.9999	0.743442	0.840037	-0.1434	0.6135	0.4701	15.1078	14.4943
2	Yes	Yes	766.541	48.0838	Positive	MGDG(16:2_18:3)	MGDG(16:2_18:3)					20.3144		12.5288	12.429	12.3201	11.6684	12.5438	12.2141		10.6082	11.1605	10.144			12.117				11.6984		10.9984	10.8722		34	5	0.00982919	7.60323	0.904361	0.0131255	0.0465884	0.9999	0.0690269	0.0945493	-0.1823	1.2766	1.0943	12.284	11.0074
3	Yes	Yes	792.563	49.6401	Positive	MGDG(18:3_18:3)	MGDG(18:3_18:3)					25.4555		18.8125	19.1656	18.0942	15.69	16.8743	18.6226		15.6179	15.5828	15.8307	14.5861	15.5194	18.0446		14.3167	13.5145	14.94	16.0156	14.8341	15.5707		36	6	0.00122144	10.8434	0.311899	0.0206035	0.00100726	0.926952	0.0929031	0.00489286	0.9983	2.0129	3.0112	17.8765	15.8636
4	Yes	Yes	812.554	48.7226	Positive	SQDG(16:0_16:0)	SQDG(16:0_16:0)					19.2948		18.2864	17.8234	18.1862	18.7698	18.34	18.1937		17.5749	16.5146	18.678	17.639	17.8315	17.7206		17.0211	15.0762	17.2545	16.8087	16.5961	18.0428		32	0	0.00992135	6.37358	0.127154	0.332497	0.00765983	0.926952	0.617679	0.0208891	0.8599	0.6068	1.4667	18.2666	17.6598
5		Yes	802.499	42.8234	Positive	SQDG(16:2_16:3)	SQDG(16:2_16:3)					14.6364		13.3611	12.9976	13.3952	12.6045	12.4281	14.053		12.7193	13.0293	14.9759	10.0028	11.8388	13.5916		13.3513	12.3557	10.3731	13.0373	11.9521	14.6122		32	5	0.761426	0.277589	0.994037	0.82915	0.772237	0.9999	1	0.975036	0.0794	0.4469	0.5263	13.1399	12.693
6	Yes	Yes	838.569	49.4711	Positive	SQDG(16:0_18:1)	SQDG(16:0_18:1)					17.6616		16.6654	16.1289	16.6656	16.5089	16.5161	16.7244		15.2043	15.0081	15.6205	14.7781	15.2003	16.3482		14.9906	12.7497	14.2598	14.1149	14.4436	15.8525		34	1	0.000310977	14.5145	0.0701699	0.0247383	0.000213656	0.926952	0.101012	0.00148108	0.9581	1.175	2.1331	16.5349	15.3599
7	Yes	Yes	836.555	45.6124	Positive	SQDG(16:0_18:2)	SQDG(16:0_18:2)					19.2785		15.568	14.5105	14.8533	12.6651	14.6538	15.4559		13.449	14.0013	13.6094	11.3268	13.1215	14.7698		13.3761	11.9969	12.3321	13.1612	12.9764	13.8713		34	2	0.0269843	4.64089	0.736781	0.10727	0.0262197	0.9999	0.245002	0.0578935	0.4272	1.2382	1.6654	14.6178	13.3796
8	Yes	Yes	834.539	40.3509	Positive	SQDG(16:0_18:3)_A	SQDG(16:0_18:3)_A					21.2877		17.0721	16.0033	17.1961	14.5464	16.4683	17.4689		15.2059	15.3162	15.234	12.314	14.8421	16.2787		14.4402	11.3615	14.1274	14.0026	14.3026	15.349		34	3	0.0110466	6.17615	0.42494	0.105306	0.00894225	0.959319	0.242455	0.0239078	0.9345	1.5941	2.5286	16.4592	14.8651
9	Yes	Yes	834.538	41.1697	Positive	SQDG(16:0_18:3)_B	SQDG(16:0_18:3)_B					21.6238		17.1964	16.3381	17.3445	14.8506	16.8127	17.7697		15.5343	15.6971	15.4096	12.6598	15.0144	16.6427		14.5297	11.6976	14.3472	14.3645	14.5245	15.5575		34	3	0.00903776	6.54722	0.369014	0.104467	0.00712481	0.926952	0.242455	0.0196505	0.9895	1.559	2.5485	16.7187	15.1597
10	Yes	Yes	862.569	47.9912	Positive	SQDG(18:0_18:3)	SQDG(18:0_18:3)					16.3192		12.6737	12.1732	13.7528	10.8147	12.7476	14.0342		11.4558	11.4207	11.0832	10.0206	11.2209	12.605		10.2171		10.4416	10.0203	10.3604	11.1558		36	3	0.00270383	9.2915	0.272711	0.0394191	0.00226404	0.926952	0.138353	0.00875278	0.862	1.3984	2.2604	12.6994	11.301
11		Yes	860.552	41.5805	Positive	SQDG(18:1_18:3)	SQDG(18:1_18:3)					15.9117		12.1365	10.8099	11.4399			12.1602			9.75374				11.6461									36	4	0.282284	1.54103	0.282284	0.282284	0.282284	0.926952	0.556476	0.434552	NaN	0.9367	NaN	11.6366	10.6999
12	Yes	Yes	858.538	36.0456	Positive	SQDG(18:2_18:3)_A	SQDG(18:2_18:3)_A					16.5765		12.455	11.0878	11.8603	9.69887	11.6874	12.23		10.4982	10.853	10.751			11.6772		9.35031		9.36107			10.8035		36	5	0.057615	3.84843	0.249905	0.582155	0.0473713	0.926952	0.851398	0.0945493	1.1066	0.5583	1.6649	11.5032	10.9449
13		Yes	858.539	37.0259	Positive	SQDG(18:2_18:3)_B	SQDG(18:2_18:3)_B					16.8707		12.6758	11.7025	11.6889	9.79447	11.708	12.5839		10.3146	10.9539	10.3127		9.90596	11.629		9.3625					10.9593		36	5	0.099459	2.9331	0.822968	0.18372	0.153356	0.9999	0.387183	0.253202	0.4623	1.0691	1.5314	11.6923	10.6232
14	Yes	Yes	856.523	31.7267	Positive	SQDG(18:3_18:3)_A	SQDG(18:3_18:3)_A					17.5955		13.199	12.1665	13.1254	10.516	12.4144	13.1183		11.4439	11.3667	10.9847		10.7198	11.8619		10.5447		10.2962	10.58	10.3836	11.3246		36	6	0.00369402	8.88719	0.355696	0.050349	0.00316758	0.926952	0.151453	0.011241	0.6496	1.1479	1.7975	12.4233	11.2754
15		Yes	856.523	32.857	Positive	SQDG(18:3_18:3)_B	SQDG(18:3_18:3)_B					18.0433		13.5366	12.6735	13.6178	10.5012	12.9392	13.8423		11.9914	11.9013	11.2814		11.5085	12.4498				10.3927		11.1459	11.8353		36	6	0.0541698	3.84536	0.570685	0.206579	0.0560605	0.959319	0.423178	0.105284	0.7018	1.0253	1.7271	12.8518	11.8265
16		Yes	468.308	13.9897	Positive	LPC(14:0)	PC(0:0_14:0)					13.5851		14.4376	12.2954	13.5041	12.3399	13.7945	12.9401		13.5205	12.6632	13.654	10.9985	13.2625	12.6884		13.7868	12.8406	12.4873	16.108	13.4861	13.318		14	0	0.378324	1.03777	0.346312	0.770544	0.740343	0.926952	0.964005	0.942002	-0.8733	0.4208	-0.4525	13.2186	12.7978
17		Yes	496.339	19.4463	Positive	LPC(16:0)	PC(0:0_16:0)					17.047		14.9792	15.0286	15.844	15.4884	15.3928	15.2043		13.9435	14.6869	14.7961	10.0864	14.9228	14.4382		13.4259	13.9047	13.7388	13.7598	13.661	14.5805		16	0	0.052445	3.61139	0.998561	0.0787908	0.0864416	0.9999	0.192779	0.156779	-0.0328	1.5106	1.4778	15.3229	13.8123
18	Yes	Yes	506.326	13.4689	Positive	LPC(17:2)	PC(17:2_0:0)					10.5381		13.4791	13.613	14.4193	14.9423	14.5823	13.7036		11.8032	12.7703	14.6369	11.1917	13.6104	12.7384		11.2514	12.6198	12.6691	12.1593	12.0722	12.617		17	2	0.00479961	7.78383	0.506698	0.040906	0.00430023	0.959319	0.138353	0.0138575	0.5603	1.3315	1.8918	14.1233	12.7918
19	Yes	Yes	522.356	19.526	Positive	LPC(18:1)_A	PC(0:0_18:1)_A					13.3006		16.2311	16.5043	18.8697	17.8458	18.5298	17.2881		14.4112	16.252	18.1597	13.2443	17.8466	16.3958		14.8899	14.855	15.9554	14.3991	15.1359	15.3478		18	1	0.0173602	5.37627	0.433556	0.150299	0.013942	0.959319	0.324269	0.0343117	0.9544	1.4932	2.4476	17.5448	16.0516
20	Yes	Yes	520.34	15.9201	Positive	LPC(18:2)_A	PC(18:2_0:0)_A					13.4973		20.2342	20.0471	20.9605	21.0638	21.2667	20.1977		19.0072	19.6031	20.9267	17.222	20.4387	19.7713		18.4916	18.6556	19.1856	19.0992	19.2145	19.2915		18	2	0.0114457	6.11135	0.556818	0.0775563	0.0101209	0.959319	0.192779	0.0256241	0.5051	1.1335	1.6386	20.6283	19.4948
21	Yes	Yes	518.324	12.9393	Positive	LPC(18:3)_A	PC(18:3_0:0)_A					14.3269		17.3334	16.7033	18.8243	18.018	18.4353	18.3395		14.9416	15.172	17.15	14.1189	16.6617	16.8162		14.3735	13.6159	15.4212	14.7972	14.903	14.9959		18	3	6.57423e-05	19.5816	0.117449	0.00293124	5.12281e-05	0.926952	0.040552	0.00124545	1.1257	2.1322	3.2579	17.9423	15.8101
22	Yes	Yes	518.324	13.7076	Positive	LPC(18:3)_B	PC(18:3_0:0)_B					15.0251		14.2896	14.0685	15.3857	15.1591	15.0284	15.0837		12.6647	12.6731	13.8266	11.7694	13.6716	13.8474		11.7973	11.6982	13.1851	12.6025	12.1929	12.8224		18	3	3.8811e-05	21.5533	0.203998	0.00100965	3.56063e-05	0.926952	0.0291125	0	0.6924	1.7603	2.4527	14.8358	13.0755
23	Yes	Yes	760.584	59.3193	Positive	PC(16:0_18:1)	PC(16:0_18:1)					18.8195		15.1977	15.1901	15.8068	15.747	15.9954	15.8057		14.1519	14.0156	14.4612	13.4865	14.7218	15.5478		14.2884	13.0809	14.3211	13.9892	14.785	14.5473		34	1	0.000976541	11.3987	0.768161	0.00524654	0.0013048	0.9999	0.049131	0.00614138	0.2288	1.2263	1.4551	15.6238	14.3975
24		Yes	758.569	56.4011	Positive	PC(16:0_18:2)	PC(16:0_18:2)					18.4434		19.025	19.1398	18.6793	18.438	19.0169	18.8036		18.3196	18.1954	17.5055	16.0273	18.1185	19.2473		17.6542	16.9843	18.0073	18.1312	19.2347	17.7596		34	2	0.0886737	2.86006	0.990119	0.116145	0.146226	0.9999	0.252471	0.242781	-0.0596	0.9481	0.8885	18.8504	17.9023
25	Yes	Yes	756.553	53.5939	Positive	PC(16:0_18:3)	PC(16:0_18:3)					20.5206		16.3057	16.9823	18.0807	16.0207	17.3081	17.8035		15.0917	14.7516	14.2188	13.1773	14.7427	17.0636		14.1406	12.7904	15.073	14.6165	15.7606	14.6452		34	3	0.00127956	10.7302	0.844997	0.0056464	0.00185882	0.9999	0.0511467	0.00788788	0.3366	2.2425	2.5791	17.0835	14.841
26		Yes	784.584	56.8785	Positive	PC(18:0_18:3)	PC(18:0_18:3)					16.7791		17.0212	17.2324	17.0762	16.9726	17.7234	16.5554		15.8721	16.2428	16.3265	14.571	16.3167	17.4944		15.5755	14.7353	16.904	15.8912	17.0747	16.2063		36	3	0.0632272	3.3379	0.985456	0.112846	0.0844085	0.9999	0.249669	0.154171	0.0727	0.9597	1.0324	17.0969	16.1372
27		Yes	784.575	53.7035	Positive	PC(18:1_18:2)	PC(18:1_18:2)					14.6016		17.7916	18.0548	16.9804	17.1403	17.8963	16.8139		17.2139	17.3974	16.2172	14.6335	16.797	17.844		16.6321	15.8551	17.1594	17.1244	18.1785	16.4756		36	3	0.314268	1.25158	0.897662	0.302394	0.532747	0.9999	0.587643	0.760207	-0.2204	0.7624	0.542	17.4462	16.6838
28	Yes	Yes	780.553	50.5109	Positive	PC(18:2_18:3)	PC(18:2_18:3)					18.412		19.476	19.4503	19.803	18.5919	19.5298	18.5269		18.5392	17.8536	17.3314	16.3179	17.2565	19.3846		17.3748	15.5244	18.1609	17.6703	18.8588	16.672		36	5	0.0115679	6.09219	0.753876	0.0501499	0.0122235	0.9999	0.151453	0.0306679	0.4036	1.4492	1.8528	19.2297	17.7805
29	Yes	Yes	778.537	46.4608	Positive	PC(18:3_18:3)	PC(18:3_18:3)					18.5176		15.9264	16.1782	17.8365	15.1022	16.947	16.5416		14.5984	14.0109	13.4474	11.9277	13.5157	16.3638		13.3878	11.0385	14.3344	13.1484	14.257	12.6908		36	6	0.00089019	11.6335	0.481899	0.00922778	0.000879002	0.959319	0.0548	0.00456667	0.8345	2.4447	3.2792	16.422	13.9773
30	Yes	Yes	483.269	13.5085	Negative	LPG(16:0)_A	PG(16:0_0:0)_A					16.2598		11.4691	11.1565	12.0199	12.1589	11.7509	11.802		11.138	10.5852	11.6754	11.2532	11.1439	10.9058		11.286	10.4809	10.7136	10.7984	10.4674	11.176		16	0	0.00175736	9.97469	0.349372	0.0255376	0.00146704	0.926952	0.101261	0.00685	0.2965	0.6093	0.9058	11.7262	11.1169
31	Yes	Yes	483.269	15.3713	Negative	LPG(16:0)_B	PG(16:0_0:0)_B					17.5314		12.477	12.2333	12.9752	13.1086	12.7554	13.1755		12.001	11.7041	12.7726	12.3815	11.8013	12.1793		12.5785	11.3999	11.2767	11.8907	10.9813	12.0668		16	0	0.00354288	8.41534	0.255355	0.0688922	0.00267454	0.926952	0.190156	0.00973421	0.441	0.6475	1.0885	12.7875	12.14
32		Yes	507.269	12.11	Negative	LPG(18:2)_A	PG(18:2_0:0)_A					13.0742		8.08068	7.62944	10.1694	9.03689	8.34568	9.02924			8.3242	8.21429		7.78386								8.13966		18	2	0.519428	0.720261	0.999285	0.538393	0.777649	0.9999	0.84037	0.97735	-0.0322	0.6077	0.5755	8.71521	8.10745
33	Yes	Yes	507.266	14.2188	Negative	LPG(18:2)_B	PG(18:2_0:0)_B					14.316		8.13308	8.58149	10.582	9.21249	9.57299	10.5376		8.37959	9.4065	8.25891	8.58086	8.70716	8.35445			6.84646	8.28322					18	2	0.0372349	4.50448	0.279002	0.217071	0.0364542	0.926952	0.431054	0.079373	1.0498	0.822	1.8718	9.43661	8.61458
34		Yes	693.467	45.2085	Negative	PG(14:0_16:0)	PG(14:0_16:0)					15.2817		11.7895	11.1115	12.0211	11.5433	12.1634	12.3021		12.8126	10.859	13.2235	12.2179	11.0365	12.0807		12.9722	10.5211	11.9298	11.5646	11.636	12.6641		30	0	0.885863	0.122201	0.936068	0.88244	0.99053	0.9999	1	0.9999	0.1571	-0.2166	-0.0595	11.8218	12.0384
35		Yes	707.483	48.0557	Negative	PG(15:0_16:0)	PG(15:0_16:0)					13.8872		11.3493	10.9878	11.427	10.8184	11.5922	11.6646		11.953	10.3878	11.763	11.5997	10.491	11.4822		12.0886	10.7296	11.0491	10.5463	10.7056	11.1872		31	0	0.674595	0.404088	0.748978	0.995852	0.697727	0.9999	1	0.923526	0.2284	0.0271	0.2555	11.3066	11.2795
36		Yes	721.498	50.3474	Negative	PG(16:0_16:0)_B	PG(16:0_16:0)_B					21.5764		19.7789	19.2186	19.4789	19.472	19.6745	19.7367		20.2564	18.7136	20.0343	19.9022	19.1167	19.4849		20.2996	18.4556	19.6448	19.4991	19.204	20.0514		32	0	0.980992	0.0192047	0.979241	0.996302	0.99296	0.9999	1	0.9999	0.059	-0.0248	0.0342	19.5599	19.5847
37	Yes	Yes	719.481	48.8471	Negative	PG(16:0_16:1)_B	PG(16:0_16:1)_B					21.5094		16.7367	17.0384	19.8486	18.8605	18.0254	19.6843		16.093	16.1225	15.8597	15.9598	15.9951	17.3642		15.851	12.8971	15.5323	14.5064	14.7856	16.1328		32	1	0.000224259	15.4947	0.130471	0.00955733	0.000167152	0.926952	0.0548	0.00148108	1.2815	2.1332	3.4147	18.3656	16.2324
38		Yes	735.512	52.1997	Negative	PG(16:0_17:0)	PG(16:0_17:0)					16.0878		14.2251	14.0386	14.643	14.6649	14.6288	14.6151		15.0713	13.6125	15.1588	14.788	13.8446	14.2683		14.7477	13.518	14.1391	14.1118	14.0743	14.8216		33	0	0.658717	0.429319	0.720242	0.999022	0.69515	0.9999	1	0.923526	0.2219	0.0119	0.2338	14.4692	14.4573
39	Yes	Yes	733.496	48.7149	Negative	PG(16:0_17:1)	PG(16:0_17:1)					17.8173		13.824	13.8135	15.5156	15.2048	14.4207	15.6132		12.6219	11.4388	12.103	13.273	12.0492	14.2857		12.1868	12.3655	11.9869	11.4742	12.3548	12.8624		33	1	0.000134559	17.1156	0.639177	0.00105687	0.000182706	0.9999	0.0291125	0.00148108	0.4235	2.1034	2.5269	14.732	12.6286
40	Yes	Yes	731.482	47.2884	Negative	PG(16:1_17:1)	PG(16:1_17:1)					14.8703		10.716	11.6983	14.3298	13.6403	13.2325	14.0337		9.75946	10.0543	10.213	11.0015	10.5158	11.6812		9.7281	9.70453	10.5342	9.05924	10.2914	9.63325		33	2	0.000134746	17.1112	0.429499	0.00169892	0.000146202	0.959319	0.0291125	0.00124545	0.7124	2.4042	3.1166	12.9417	10.5375
41		Yes	729.466	40.11	Negative	PG(15:0_18:3)	PG(15:0_18:3)					15.7557		11.2065	11.2254	11.6953	11.3255	11.128	11.6394		11.1155	11.9838	11.4839	10.9272	11.18	11.1798		12.1103	12.305	10.5228	11.5573	11.2955	11.1574		33	3	0.78816	0.241887	0.777516	0.973415	0.890561	0.9999	1	0.9999	-0.1797	0.0583	-0.1214	11.37	11.3117
42		Yes	749.527	53.8122	Negative	PG(16:0_18:0)	PG(16:0_18:0)					18.817		16.4947	16.2682	16.5848	16.3555	16.4363	16.7127		16.9622	15.7115	16.7248	16.7694	16.0438	16.1899		16.8913	15.8295	16.2346	16.5211	15.9644	16.6394		34	0	0.842553	0.173259	0.967816	0.93779	0.829602	0.9999	1	0.9999	0.0536	0.0751	0.1287	16.4754	16.4003
43	Yes	Yes	747.513	50.9111	Negative	PG(16:0_18:1)	PG(16:0_18:1)					21.9741		18.3064	18.9597	20.5056	20.389	19.9403	20.6729		17.8948	17.0397	17.7053	18.3099	17.7747	19.1331		17.5975	15.6407	17.17	15.8393	17.1732	18.1198		34	1	0.000187581	16.0491	0.133942	0.00774924	0.000141626	0.926952	0.0548	0.00124545	1.0528	1.8194	2.8722	19.7956	17.9762
44	Yes	Yes	745.498	47.6962	Negative	PG(16:0_18:2)	PG(16:0_18:2)					22.0448		17.0131	16.6804	16.6411	15.9691	16.3925	18.4202		15.858	15.7362	15.3425	15.1076	15.2999	17.1583		15.5888	14.5203	14.7147	14.8709	15.096	16.1076		34	2	0.00376537	8.28658	0.358173	0.0499714	0.00304368	0.926952	0.151453	0.0106753	0.6007	1.1023	1.703	16.8527	15.7504
45	Yes	Yes	745.497	49.6844	Negative	PG(16:1_18:1)	PG(16:1_18:1)					18.1501		17.4278	18.7613	21.7026	20.7468	20.5685	21.4581		14.8329	15.508	17.681	18.2117	18.2034	18.9629		14.4958	12.7361	17.3376	13.435	16.0851	15.6899		34	2	0.000369854	14.011	0.0822403	0.025244	0.000256513	0.926952	0.101261	0.00200488	2.2701	2.8775	5.1476	20.1108	17.2333
46		Yes	743.48	43.6172	Negative	PG(16:0_18:3)	PG(16:0_18:3)					22.0236		16.0348	15.5793	15.1427	13.454	14.4349	17.0346		15.11	14.8702	14.4515	14.0176	13.9435	16.1583		15.0228	12.7553	13.9803	14.1213	14.05	15.1527		34	3	0.195876	1.82096	0.586375	0.645685	0.170777	0.959319	0.87585	0.278567	0.5781	0.5215	1.0996	15.28	14.7585
47	Yes	Yes	743.481	45.7709	Negative	PG(16:1_18:2)	PG(16:1_18:2)					21.4891		17.0198	17.0541	18.4683	15.9493	16.8123	18.4107		15.0474	16.237	14.509	14.0087	14.7856	16.1832		14.3276	10.7152	13.7553	13.0342	14.0499	15.0701		34	3	0.00019174	15.9805	0.0682404	0.0153454	0.00013246	0.926952	0.0790981	0.00124545	1.6364	2.1572	3.7936	17.2857	15.1285
48	Yes	Yes	741.466	40.6961	Negative	PG(16:1_18:3)_B	PG(16:1_18:3)_B					22.1508		16.1266	15.7714	17.1602	13.6897	15.3232	17.1446		14.7653	15.422	13.2815	13.0707	13.5289	15.0622		14.0941	10.8327	12.9556	12.8232	13.8282	14.3573		34	4	0.00485978	7.75827	0.322468	0.070753	0.00379402	0.926952	0.192071	0.0125446	1.0399	1.6809	2.7208	15.8693	14.1884
49	Yes	Yes	759.509	49.6093	Negative	PG(17:0_18:2)	PG(17:0_18:2)					14.8891		12.7618	12.4211	11.9871	11.8814	12.4233	12.1351		13.3734	13.118	12.3574	13.2223	12.9912	12.6715		13.3067	13.7813	13.1591	13.1832	13.5036	12.9961		35	2	0.00021373	15.6427	0.168888	0.00704798	0.000167583	0.926952	0.0548	0.00148108	-0.3661	-0.6873	-1.0534	12.2683	12.9556
50		Yes	767.481	39.0189	Negative	PG(18:2_18:3)	PG(18:2_18:3)					14.8908		9.48918	9.80709	12.2157	10.1327	11.1886	11.3257		8.91987	9.49083	8.66385	9.81813	9.85027	10.6704		9.57532		8.83907		9.82279	9.40763		36	5	0.0436427	4.02358	0.951874	0.0782765	0.0719987	0.9999	0.192779	0.132403	0.1577	1.1243	1.282	10.6932	9.56889
51		Yes	586.54	62.8735	Positive	DG(16:0_16:0)	DG(16:0_0:0_16:0)					17.0389		17.9234	17.6423	18.1512	17.8894	18.1635	17.941		17.5396	17.1408	18.0209	19.7108	17.4118	17.613		17.3399	16.9337	17.148	17.4261	17.2002	17.5755		32	0	0.0966718	2.74143	0.15815	0.989221	0.12466	0.926952	1	0.20834	0.6356	0.0456	0.6812	17.9518	17.9062
52		Yes	614.571	65.0163	Positive	DG(16:0_18:0)	DG(16:0_18:0_0:0)					18.4939		18.9991	18.5192	19.0871	18.5197	19.0435	18.9851		18.9992	18.8594	18.9528	21.6345	18.7701	18.6119		19.0654	18.7995	18.5156	19.3094	18.92	19.0953		34	0	0.521945	0.679262	0.662985	0.526435	0.9719	0.9999	0.828929	0.9999	0.3537	-0.4456	-0.0919	18.859	19.3046
53	Yes	Yes	612.555	63.1383	Positive	DG(16:0_18:1)	DG(16:0_18:1_0:0)					18.2847		18.4878	18.2029	19.2428	18.7065	18.4588	18.9393		16.8089	17.4802	17.5941	17.0448	16.9697	17.9693		16.6426	15.4571	16.3739	16.3223	16.4396	17.0341		34	1	1.05338e-06	39.4944	0.00707699	0.000275194	7.08987e-07	0.926952	0.0291125	0	0.9329	1.3618	2.2947	18.673	17.3112
54	Yes	Yes	606.508	58.0469	Positive	DG(16:1_18:3)	DG(16:1_18:3_0:0)					15.3301		16.5639	15.1197	16.0134	14.0279	15.6192	15.5625		13.8519	15.142	13.6535	16.4422	14.253	14.4543		13.9357	13.5424	13.5943	13.8932	13.9244	14.2398		34	4	0.00973667	6.40851	0.234468	0.181465	0.00726967	0.926952	0.385512	0.020002	0.7778	0.8516	1.6294	15.4844	14.6328
55		Yes	642.603	66.7286	Positive	DG(18:0_18:0)	DG(18:0_0:0_18:0)					19.5028		19.8829	19.2826	19.7513	19.3371	19.8144	19.4481		19.7379	19.7015	19.8425	21.7915	19.6565	19.2463		19.7997	19.6474	19.4657	20.0758	19.7782	19.7879		36	0	0.457175	0.825086	0.744467	0.427699	0.853009	0.9999	0.743442	0.9999	0.2369	-0.4099	-0.173	19.5861	19.996
56		Yes	638.571	63.5745	Positive	DG(18:1_18:1)	DG(18:1_0:0_18:1)					15.6512		16.8644	15.4798	16.2854	15.4553	15.9926	16.0016		15.0133	17.139	15.0848	16.3379	15.6951	15.3632		16.0579	14.4259	14.745	15.4044	15.5456	15.5566		36	2	0.190332	1.85675	0.436856	0.806249	0.175152	0.959319	1	0.284052	0.483	0.241	0.724	16.0132	15.7722
57	Yes	Yes	636.556	61.5428	Positive	DG(18:1_18:2)	DG(18:1_18:2_0:0)					16.1658		16.7412	15.8788	16.5619	15.7038	16.3714	15.9005		14.9745	16.5641	15.9982	16.2686	15.8566	15.4599		15.9131	14.2732	14.8086	15.1231	15.145	15.4178		36	3	0.00802484	6.77138	0.0637984	0.510607	0.00699124	0.926952	0.822967	0.0195714	0.7402	0.3392	1.0794	16.1929	15.8537
58	Yes	Yes	632.524	57.3514	Positive	DG(18:2_18:3)	DG(18:2_18:3_0:0)					17.9546		17.4609	16.4969	18.7154	16.5084	17.8508	18.2067		15.9154	15.8928	16.1939	14.4038	16.0725	16.6945		15.2371	13.6584	15.5332	15.8963	15.5829	15.9346		36	5	0.000968373	11.4197	0.504771	0.00943408	0.000971442	0.959319	0.0548	0.00489286	0.5551	1.6777	2.2328	17.5399	15.8622
59		Yes	508.471	54.36	Negative	Cer(d14:1_18:0)	Cer(d14:1_18:0)							9.93441	12.4918	10.6147	9.96473	9.83578	9.6749		9.70328	15.503		10.6066	11.1783	9.83519		9.75662	14.1996	8.7872	9.65972		10.0796		32	1	0.678063	0.400381	0.752927	0.694476	0.997505	0.9999	0.89895	0.9999	0.8688	-0.9459	-0.0771	10.4194	11.3653
60	Yes	Yes	538.516	58.7315	Negative	Cer(d18:0_16:0)	Cer(d18:0_16:0)					11.5297		13.7313	14.3478	17.3741	15.0377	14.2252	16.6977		13.3088	13.6443	12.8472	14.2967	13.5002	14.829		13.2269	13.7587	13.6549	12.8621	13.2104	13.6804		34	0	0.0112454	6.14377	0.818246	0.042258	0.0128595	0.9999	0.139641	0.0321327	0.3388	1.4979	1.8367	15.2356	13.7377
61		Yes	536.501	58.146	Negative	Cer(d14:1_20:0)	Cer(d14:1_20:0)								13.9861							16.8268		12.7776	13.6999				14.9791						34	1	0.947839	0.0550363	0.973527	0.981858	0.943113	0.9999	1	0.9999	-0.5443	-0.4487	-0.993	13.9861	14.4348
62		Yes	550.517	59.2166	Negative	Cer(d18:1_17:0)	Cer(d18:1_17:0)					11.7443		15.2671	11.2049	12.2888	12.1922	12.1306	14.2658		12.4627	12.8173	11.6935	12.5513	12.9735	11.6512		12.6898	12.9611	12.8371	14.7773	12.6387	12.2589		35	1	0.536751	0.648781	0.541928	0.67334	0.974093	0.959319	0.89895	0.9999	-0.669	0.5334	-0.1356	12.8916	12.3582
63		Yes	564.535	61.9165	Negative	Cer(d14:1_22:0)	Cer(d14:1_22:0)					11.7024			14.3389	12.1276	12.7438	12.3011				16.5575		14.9578	14.4227				14.939				12.1728		37	1	0.10643	3.33043	0.338292	0.0951899	0.811091	0.926952	0.223884	0.9999	1.7568	-2.4349	-0.6781	12.8778	15.3127
64		Yes	698.551	54.4534	Negative	HexCer(d18:1_16:0)	HexCer(d18:1_16:0)							16.7413	11.7965	12.8565	12.7943	12.6959	15.445		12.4767	13.438	13.1252	13.0641	13.6494	11.7755		13.5419	14.446	13.129	15.5983	13.1561	12.5744		34	1	0.497386	0.731946	0.552144	0.567072	0.999654	0.959319	0.851398	0.9999	-0.8195	0.8001	-0.0194	13.7216	12.9215
65	Yes	Yes	696.54	51.2677	Positive	HexCer(d18:2_16:1)	HexCer(d18:2_16:1)					20.2869		17.8772	17.0596	18.6228	17.752	17.8665	18.544		16.9587	16.7643	17.5998	15.8993	16.4324	17.5389		16.6248	14.8847	16.4535	16.818	16.5592	17.4694		34	3	0.00660645	7.14648	0.602207	0.0431819	0.00628682	0.959319	0.140914	0.0183638	0.3973	1.0881	1.4854	17.9537	16.8656
66	Yes	Yes	780.634	61.5105	Positive	HexCer(d18:2_22:1)	HexCer(d18:2_22:1)					17.2478		15.3573	14.7552	16.4636	15.3814	15.8613	16.3979		14.4738	14.0699	15.0256	12.8191	14.6572	14.8548		13.9968	12.6147	14.06	13.722	14.0069	14.6987		40	3	0.00128489	10.7204	0.515991	0.0119642	0.00127503	0.959319	0.067102	0.00614138	0.4668	1.3861	1.8529	15.7028	14.3167
67		Yes	669.445	48.6892	Negative	PA(16:0_18:3)	PA(16:0_18:3)					16.8722		12.8381	11.618	14.3778	13.4204	12.77	12.7433		13.6345	12.1678	12.0823	12.1206		12.2113			11.5439	11.9916		13.4319	12.1432		34	3	0.394371	1.00643	0.95027	0.557722	0.417944	0.9999	0.851398	0.609067	0.1657	0.5179	0.6836	12.9612	12.4433
68	Yes	Yes	1447.95	64.1018	Negative	CL(18:2_18:2_18:2_18:2)	CL(18:2_18:2_18:2_18:2)					12.7434		15.3259	16.0218	16.2835	16.7035	16.228	16.1605		15.5973	15.7708	15.1104	15.5665	15.2526	15.6573		15.2167	15.2397	15.7245	14.9019	15.3938	14.9854		72	8	0.0015268	10.3057	0.443617	0.0169392	0.00139794	0.959319	0.0826893	0.00650169	0.2488	0.628	0.8768	16.1205	15.4925
69	Yes	Yes	1443.92	62.2885	Negative	CL(18:3_18:3_18:3_18:1)	CL(18:3_18:3_18:3_18:1)					16.4326		12.9497	13.3511	14.6072	13.6196	13.6956	14.9985			11.6778		12.4463	12.1447	12.7788			12.2478	12.4139					72	10	0.00669806	9.18802	0.991522	0.00928179	0.0395715	0.9999	0.0548	0.0851969	-0.069	1.6084	1.5394	13.8703	12.2619
70	Yes	Yes	809.513	49.2865	Negative	PI(16:0_16:0)	PI(16:0_16:0)					14.5095		13.1645	13.6026	14.4467	14.2113	13.5024	13.8929		13.409	13.0869	13.1251	13.7378	12.9097	13.2799		13.0177	13.3856	13.0083	12.8287	12.1929	13.1282		32	0	0.00563712	7.45984	0.344111	0.0749956	0.00444067	0.926952	0.192779	0.0138575	0.3312	0.5453	0.8765	13.8034	13.2581
71		Yes	819.497	42.8114	Negative	PI(15:0_18:2)	PI(15:0_18:2)					11.1433		13.7927	14.1267	14.4673	14.9919	14.1456	13.7308		14.0629	14.0217	14.1567	14.2618	13.3693	13.6693		13.9164	15.0327	14.0107	14.2614	13.3822	14.3026		33	2	0.534814	0.65258	0.672215	0.539792	0.973681	0.9999	0.84037	0.9999	-0.2274	0.2856	0.0582	14.2092	13.9236
72		Yes	835.519	46.3792	Negative	PI(16:0_18:1)	PI(16:0_18:1)					16.2275		16.2232	15.9772	15.88	15.7558	16.221	15.7694		16.4047	16.1629	15.8568	16.4497	16.29	15.7558		16.7331	16.511	15.7806	16.4826	16.2127	15.9282		34	1	0.234692	1.59899	0.761256	0.548537	0.210898	0.9999	0.84909	0.339921	-0.1214	-0.1822	-0.3036	15.9711	16.1533
73		Yes	833.514	46.3965	Negative	PI(16:0_18:2)	PI(16:0_18:2)					19.5411		19.5536	19.2778	19.1194	19.3479	19.6395	18.909		19.7202	19.6302	19.4152	19.7123	19.5168	18.9968		20.0288	19.8526	19.2125	19.7647	19.6118	19.4733		34	2	0.127081	2.37452	0.594977	0.47816	0.108068	0.959319	0.798944	0.182836	-0.1587	-0.1907	-0.3494	19.3079	19.4986
74	Yes	Yes	831.494	41.3255	Negative	PI(16:0_18:3)_A	PI(16:0_18:3)_A					21.1722		15.711	15.703	16.78	15.1774	15.8582	17.1461		14.8257	15.017	14.7169	15.0202	14.6621	15.7889		15.2334	14.0462	14.3907	14.6854	14.7149	15.1408		34	3	0.00177817	9.94752	0.620262	0.0126585	0.00190642	0.98244	0.0682314	0.00788788	0.3032	1.0575	1.3607	16.0626	15.0051
75	Yes	Yes	831.498	41.8249	Negative	PI(16:0_18:3)_B	PI(16:0_18:3)_B					21.3069		15.7664	16.1315	17.287	15.6362	16.4652	17.357		15.4804	15.2794	14.9879	15.3002	15.0187	16.1559		15.2453	14.5541	14.6113	14.8245	14.9516	15.2708		34	3	0.000453982	13.4308	0.309718	0.0080036	0.000397192	0.926952	0.0548	0.00260952	0.4608	1.0701	1.5309	16.4405	15.3704
76	Yes	Yes	847.529	49.0177	Negative	PI(17:0_18:2)	PI(17:0_18:2)					13.426		14.7425	14.6362	14.2763	14.7597	14.5307	14.2184		14.871	15.1168	14.8935	15.0411	15.3087	14.8064		15.0131	16.3098	15.25	15.4735	15.3694	14.8609		35	2	0.00222443	9.4337	0.17362	0.0677169	0.00161208	0.926952	0.190156	0.00685	-0.3732	-0.479	-0.8522	14.5273	15.0063
77		Yes	861.543	51.2192	Negative	PI(18:0_18:2)	PI(18:0_18:2)					11.2949		13.4119	13.5706	13.7635	13.7624	13.9143	13.3271		13.4363	13.9299	12.6748	14.2661	13.8317	13.255		13.5579	14.324	13.3779	13.6429	13.7852	13.3826		36	2	0.891754	0.115434	0.881572	0.965524	0.971871	0.9999	1	0.9999	-0.1128	0.0593	-0.0535	13.6249	13.5656
78		Yes	857.512	42.3157	Negative	PI(18:1_18:3)	PI(18:1_18:3)					13.2623		15.473	15.9116	15.7558	15.9834	16.1422	15.3084		15.979	16.4026	15.7558	16.0687	16.2681	15.249		15.7558	16.5056	15.7558	16.4873	16.5076	15.6193		36	4	0.342124	1.15316	0.784688	0.681018	0.312047	0.9999	0.89895	0.474933	-0.1513	-0.1915	-0.3428	15.7624	15.9539
79	Yes	Yes	855.497	37.4854	Negative	PI(18:2_18:3)	PI(18:2_18:3)					14.7232		13.4172	13.4845	14.1335	14.0204	14.197	13.8741		13.4457	13.1479	12.9042	13.6754	13.6227	13.2026		12.8244	13.0079	12.7448	13.314	13.3602	12.8287		36	5	0.000774459	11.992	0.189328	0.0226774	0.000583708	0.926952	0.0956892	0.00357391	0.3198	0.5214	0.8412	13.8545	13.3331
80	Yes	Yes	853.481	33.2911	Negative	PI(18:3_18:3)	PI(18:3_18:3)					16.2366		10.4067	10.3192	11.9675	10.1194	11.3973	12.194		9.3912	9.62255		10.7633	9.78916	10.407				9.10704		9.93103	9.20587		36	6	0.0171667	6.0167	0.536895	0.0774885	0.0204952	0.959319	0.192779	0.0492719	0.58	1.0728	1.6528	11.0674	9.99464
81		Yes	424.244	14.7805	Negative	LPE(14:0)	PE(14:0_0:0)					10.0859		14.8984	9.17384	10.3243	9.74486	9.87724	14.0153		9.97157	9.53221	9.4982	11.6185	12.2783	9.37116		10.8699	10.7217	11.5705	14.2412	9.78305	9.8859		14	0	0.638168	0.462836	0.739296	0.649753	0.98771	0.9999	0.87707	0.9999	-0.8004	0.9607	0.1603	11.339	10.3783
82		Yes	452.275	20.1892	Negative	LPE(16:0)	PE(16:0_0:0)					15.8705		13.3368	14.1458	15.5322	15.3983	14.3513	15.033		13.5981	14.2944	13.7174	13.802	13.7408	13.4282		13.8809	14.4388	13.5113	13.7665	13.3221	13.8439		16	0	0.0267332	4.65585	0.995129	0.0420575	0.0502926	0.9999	0.139641	0.0954276	-0.0304	0.8694	0.839	14.6329	13.7635
83		Yes	480.306	25.2963	Negative	LPE(18:0)	PE(18:0_0:0)					12.1603		15.2683	11.6796	12.7336	11.7971	11.4157	14.9571		11.8273	12.7291	11.7888	13.8667	14.6578	12.1591		12.5628	13.0221	12.948	15.4066	12.2783	12.3541		18	0	0.949361	0.0521523	0.944421	0.983837	0.98757	0.9999	1	0.9999	-0.2572	0.1371	-0.1201	12.9752	12.8381
84		Yes	478.291	20.3714	Negative	LPE(18:1)	PE(18:1_0:0)					11.3498		13.8421	15.0199	17.7062	15.7782	16.7801	16.2051		13.402	16.0849	16.7396	17.1989	16.9878	14.9137		14.5144	15.4091	14.9909	13.1403	14.3777	14.6114		18	1	0.115941	2.49611	0.163381	0.999999	0.163082	0.926952	1	0.267601	1.3805	0.0008	1.3813	15.8886	15.8878
85	Yes	Yes	476.275	16.9052	Negative	LPE(18:2)	PE(18:2_0:0)					14.2794		19.3323	19.7064	21.2267	20.8822	20.8497	20.4415		19.5248	20.0903	20.4548	20.6497	20.2087	19.6631		19.6462	20.2081	19.1514	19.0136	19.5594	19.6467		18	2	0.0462945	3.79742	0.218212	0.610358	0.0397639	0.926952	0.8631	0.0851969	0.561	0.3079	0.8689	20.4065	20.0986
86	Yes	Yes	474.259	13.8921	Negative	LPE(18:3)	PE(18:3_0:0)					14.2012		15.5847	15.6628	18.6033	17.4351	17.5409	17.9611		14.9158	14.8911	16.038	16.8257	16.047	15.94		14.6812	14.2323	14.7433	14.0545	14.421	14.5391		18	3	0.000262398	15.0183	0.0399232	0.0363363	0.000176584	0.926952	0.134778	0.00148108	1.3311	1.355	2.6861	17.1313	15.7763
87		Yes	578.379	34.0449	Negative	PE(12:0_12:0)	PE(12:0_12:0)					11.1832		14.9215	10.3852	11.7645	11.0282	11.4193	14.3642		11.099	10.9307	10.607	12.4234	12.9083	10.2274		12.2705	12.3527	12.2138	14.616	11.1564	11.1461		24	0	0.448184	0.847055	0.520313	0.50549	0.99964	0.959319	0.819568	0.9999	-0.9266	0.9478	0.0212	12.3138	11.366
88		Yes	686.471	52.04	Negative	PE(14:0_18:2)	PE(14:0_18:2)							12.7088	12.4464	12.3888	12.696	11.565	12.5305		12.9025	13.0994	12.0737	12.2183	11.8543	12.9595		13.2194	13.7813	11.9183	12.4342	12.0379	14.4858		32	2	0.345217	1.14268	0.514606	0.947461	0.347681	0.959319	1	0.52346	-0.4615	-0.1288	-0.5903	12.3892	12.518
89		Yes	700.488	54.151	Negative	PE(15:0_18:2)	PE(15:0_18:2)					10.88		18.5205	19.0459	18.8181	19.6269	18.5861	19.2375		18.8925	19.4981	18.1673	18.7684	17.9914	18.8835		18.881	20.2329	18.8679	18.9085	18.2854	19.8038		33	2	0.395581	0.987399	0.366801	0.695537	0.834856	0.926952	0.89895	0.9999	-0.463	0.2723	-0.1907	18.9725	18.7002
90	Yes	Yes	698.471	51.4201	Negative	PE(15:0_18:3)	PE(15:0_18:3)					11.0545		13.7151	13.9544	15.0535	15.0029	14.1844	15.2343		13.8197	13.6372	13.1805	13.9368	12.7781	14.4149		13.564	13.3985	13.6794	13.4568	12.4889	14.0975		33	3	0.0139173	5.76133	0.857486	0.0462998	0.0164694	0.9999	0.149249	0.0403661	0.1804	0.8962	1.0766	14.5241	13.6279
91		Yes	688.488	55.1081	Negative	PE(16:0_16:1)	PE(16:0_16:1)					12.3975		13.3669	13.411	13.9967	14.1618	13.4641	14.1918		13.5616	13.7487	13.5895	13.5095	12.8342	13.8192		13.6608	14.3247	13.7972	12.8731	13.1216	14.8444		32	1	0.624081	0.48662	0.671303	0.681088	0.999855	0.9999	0.89895	0.9999	-0.2598	0.2549	-0.0049	13.7654	13.5105
92		Yes	716.518	58.2788	Negative	PE(16:0_18:1)	PE(16:0_18:1)					18.9753		18.1354	18.4398	19.2694	18.2564	18.7774	18.5524		17.5136	18.7847	19.7339	18.4681	18.3093	18.8122		18.1772	18.6667	19.5015	17.9288	18.3551	19.5017		34	1	0.944891	0.0568998	0.969504	0.995641	0.943216	0.9999	1	0.9999	-0.0849	-0.0318	-0.1167	18.5718	18.6036
93		Yes	714.504	55.9245	Negative	PE(16:0_18:2)	PE(16:0_18:2)					19.4483		24.4467	24.067	24.8914	24.3868	24.6007	24.3906		24.9231	24.5044	23.9478	24.6999	24.5913	24.3418		25.4243	24.62	24.4604	24.7033	24.9558	24.9325		34	2	0.0990369	2.7079	0.171523	0.977015	0.121219	0.926952	1	0.203735	-0.348	-0.0376	-0.3856	24.4638	24.5014
94	Yes	Yes	712.487	53.5175	Negative	PE(16:0_18:3)	PE(16:0_18:3)					20.9901		19.5252	19.7838	20.7672	19.9871	20.0761	20.5198		19.8992	19.2504	19.1236	19.7305	19.1697	19.8228		19.7311	18.9173	19.3268	19.138	18.9026	19.5694		34	3	0.00543541	7.5329	0.560741	0.0400372	0.0050562	0.959319	0.138353	0.0158795	0.2352	0.6104	0.8456	20.1098	19.4994
95	Yes	Yes	712.487	52.7488	Negative	PE(16:1_18:2)	PE(16:1_18:2)					12.8174		20.3232	19.3866	19.8398	20.0498	19.7797	19.5971		21.146	20.155	19.9198	20.7296	20.6909	19.8086		22.0161	20.9774	20.4442	20.6798	21.6186	20.6163		34	3	0.00302327	8.75523	0.101326	0.154102	0.00217332	0.926952	0.32987	0.00875278	-0.6504	-0.5789	-1.2293	19.8294	20.4083
96		Yes	710.472	49.44	Negative	PE(16:1_18:3)	PE(16:1_18:3)					10.7928		16.1336	14.9641	15.7317	15.9773	15.5693	15.7558		16.0434	14.7686	15.5982	16.2156	15.8013	15.6651		16.1249	15.1688	15.7091	15.7558	15.4814	15.7598		34	4	0.995622	0.00439722	0.997744	0.999591	0.995422	0.9999	1	0.9999	0.0154	0.0066	0.022	15.6886	15.682
97	Yes	Yes	728.518	57.6146	Negative	PE(17:0_18:2)	PE(17:0_18:2)					13.3454		19.0783	19.452	18.2223	18.8249	18.9648	18.7158		19.2251	20.2515	19.4638	19.4037	19.7436	19.42		19.0294	20.9448	19.7288	20.0515	20.0584	19.5336		35	2	0.00779231	6.82772	0.535697	0.0584486	0.00693457	0.959319	0.17206	0.0195714	-0.3065	-0.7083	-1.0148	18.8763	19.5846
98		Yes	726.505	55.4841	Negative	PE(17:0_18:3)	PE(17:0_18:3)					13.7721		15.3726	15.7558	16.2719	15.6504	15.9806	16.0434		15.7347	15.7607	15.9464	15.8228	15.9032	16.0267		15.5832	15.7558	16.1626	15.7142	16.0952	15.7558		35	3	0.98484	0.0152776	0.986686	0.988253	0.99995	0.9999	1	0.9999	0.0212	-0.0199	0.0013	15.8458	15.8657
99	Yes	Yes	726.505	54.6249	Negative	PE(17:1_18:2)	PE(17:1_18:2)					11.6803		15.6322	15.6198	15.5407	15.5571	15.6375	15.6261		15.9552	16.6972	16.6992	15.9785	16.2306	15.9676		16.2181	17.3026	17.1489	16.4095	16.4215	16.8091		35	3	0.000121037	17.4654	0.0667035	0.00962014	8.44205e-05	0.926952	0.0548	0.00124545	-0.4636	-0.6525	-1.1161	15.6022	16.2547
100	Yes	Yes	724.488	51.7574	Negative	PE(17:2_18:2)	PE(17:2_18:2)					11.3666		16.1614	15.9635	16.4005	16.6306	16.3558	15.6782		16.1436	16.9941	16.6156	16.1807	16.4627	15.9951		16.6366	17.5251	16.727	16.5024	16.7801	16.5875		35	4	0.0351049	4.22189	0.174644	0.611149	0.0304756	0.926952	0.8631	0.066856	-0.3945	-0.2003	-0.5948	16.1983	16.3986
101		Yes	742.535	59.1714	Negative	PE(18:0_18:2)	PE(18:0_18:2)					14.5248		17.8735	18.3465	18.2262	18.1482	18.0956	17.9264		17.6911	18.7397	17.6844	18.4085	18.2756	18.0925		17.7936	18.7963	18.1404	18.3973	18.3504	17.8513		36	2	0.831177	0.187197	0.926806	0.970228	0.818675	0.9999	1	0.9999	-0.073	-0.0459	-0.1189	18.1027	18.1486
102		Yes	740.519	56.4077	Negative	PE(18:1_18:2)	PE(18:1_18:2)					16.2822		17.9973	18.3137	18.8747	18.6001	18.5619	18.7001		18.1216	18.4632	18.6985	18.2405	18.1786	18.4066		18.7594	18.6648	19.1489	17.8771	17.9256	18.892		36	3	0.6437	0.453608	0.650475	0.751863	0.984165	0.9999	0.958235	0.9999	-0.1931	0.1565	-0.0366	18.508	18.3515
103		Yes	738.503	53.711	Negative	PE(18:2_18:2)	PE(18:2_18:2)					17.5461		21.9331	21.7039	22.0176	22.1503	22.1738	21.9168		22.1885	22.3697	21.743	21.9287	22.156	21.7192		22.3535	22.6112	22.3008	22.1288	22.3929	22.0459		36	4	0.0391139	4.05515	0.0845307	0.957665	0.0502922	0.926952	1	0.0954276	-0.288	-0.0349	-0.3229	21.9826	22.0175
104	Yes	Yes	736.488	50.8429	Negative	PE(18:2_18:3)	PE(18:2_18:3)					17.3791		18.9092	18.8695	19.4896	19.2434	19.4551	19.457		18.8948	18.4437	18.7092	18.9235	19.0542	18.8389		18.8091	18.196	19.0651	18.8282	18.7656	18.5416		36	5	0.00816359	6.73891	0.760716	0.0364204	0.00895426	0.9999	0.134778	0.0239417	0.1098	0.4266	0.5364	19.2373	18.8107
105		Yes	754.534	58.0674	Negative	PE(18:2_19:1)	PE(18:2_19:1)							14.8082	13.9629	15.199	14.3776	16.1676	14.8089		14.967	15.7558	15.6852	14.631	15.7558	15.2852		14.8614	15.7529	15.592	15.1269	15.331	15.3198		37	3	0.285369	1.36487	0.998584	0.339181	0.36341	0.9999	0.617679	0.54115	0.016	-0.4593	-0.4433	14.8874	15.3467
106	Yes	Yes	734.473	47.1398	Negative	PE(18:3_18:3)	PE(18:3_18:3)					18.3208		14.6115	15.1394	17.3488	15.6326	16.148	17.0875		13.9151	13.4294	13.8664	14.487	14.3563	15.3924		13.8653	12.0904	14.1158	13.3765	13.7261	13.5994		36	6	0.000352168	14.152	0.277116	0.00702131	0.000302902	0.926952	0.0548	0.00200488	0.7789	1.7535	2.5324	15.9946	14.2411
107		Yes	728.555	61.5641	Negative	PE(O-18:0_18:2)	PE(O-18:0_18:2)							14.7418	15.5025	15.2155	15.9189	14.4557	15.0914		14.3441	16.7134	13.3317	17.3409	20.014	14.0384		14.6574	15.6931	13.4034	14.2505	13.3394	13.7665		36	2	0.183335	1.90359	0.159584	0.656566	0.551118	0.926952	0.881904	0.782391	1.7788	-0.8095	0.9693	15.1543	15.9638
108	Yes	Yes	758.494	47.3203	Negative	PS(16:0_18:2)_A	PS(16:0_18:2)_A					12.1784		18.9401	18.719	17.3918	18.1079	18.8369	17.4899		19.563	19.4564	18.85	19.267	19.0757	18.757		19.4066	19.6177	18.962	19.6996	19.6081	19.0096		34	2	0.00213449	9.52814	0.705086	0.0123856	0.00246785	0.9999	0.067952	0.00925676	-0.2224	-0.9139	-1.1363	18.2476	19.1615
109	Yes	Yes	758.494	48.6275	Negative	PS(16:0_18:2)_B	PS(16:0_18:2)_B					12.9747		18.5693	17.9987	17.5644	17.6444	18.3492	17.1999		18.848	18.8755	17.9773	18.8519	18.4591	18.2		19.1233	18.9995	18.4118	19.0856	19.3207	18.5023		34	2	0.00302703	8.7523	0.315274	0.0473739	0.0023932	0.926952	0.151019	0.00900822	-0.3719	-0.6476	-1.0195	17.8877	18.5353
110	Yes	Yes	782.491	44.0153	Negative	PS(18:2_18:2)	PS(18:2_18:2)							12.8819	13.0974	12.6456	12.8205	13.2478	12.2757		13.6666	14.2519	13.2851	13.8168	13.591	12.7935		13.2026	14.1873	13.2656	13.941	14.2281	12.7311		36	4	0.0276672	4.60029	0.995764	0.0514903	0.0435962	0.9999	0.15338	0.0926078	-0.0251	-0.7393	-0.7644	12.8282	13.5675
[truncated: 1 more columns]
